# Supplementary material for: Data modeling analysis of GFRP tubular filled concrete column based on small sample deep meta learning method
Source: PLoS One. 2024 Jul 10;19(7):e0305038. doi: 10.1371/journal.pone.0305038 (PMC11236119; doi:10.1371/journal.pone.0305038)
Supplement: S1 Dataset — (XLSX) [file pone.0305038.s001.xlsx]

## Sheet: experimental data
SymmetryRatio	AreaRatio	C	H / D	D / t	Nr	u
0	6.334	20	1.5	33.3	1943	17.24
0	6.334	30	1.5	33.3	3446.4	15.75
0	6.334	40	1.5	33.3	3421	11.58
0	6.334	20	2	33.3	1519.8	28.14
0	6.334	30	2	33.3	3278.4	16.25
0	6.334	40	2	33.3	2260.6	14.23
0	6.334	20	2.5	33.3	1294.6	12.27
0	6.334	30	2.5	33.3	2098.2	16.34
0	6.334	40	2.5	33.3	2983.4	13.55
0	6.334	20	3	33.3	1921.2	38.94
0	6.334	30	3	33.3	3410.2	23.09
0	6.334	40	3	33.3	1787.2	12.18
0	6.334	20	1.5	25	1878.8	15.24
0	6.334	30	1.5	25	3496.6	17.95
0	6.334	40	1.5	25	3921.2	19.25
0	6.334	20	2	25	2200.2	30.6
0	6.334	30	2	25	3930.4	20.66
0	6.334	40	2	25	3492.6	19.76
0	6.334	20	2.5	25	2898.8	26.32
0	6.334	30	2.5	25	2604.8	23.56
0	6.334	40	2.5	25	3165.6	22.52
0	6.334	20	3	25	2719	37.59
0	6.334	30	3	25	4097.6	21.81
0	6.334	40	3	25	2694.8	26.46
53.191	3.591	20	1.5	33.3	2121.8	15.72
53.191	3.591	30	1.5	33.3	2482.8	13.37
53.191	3.591	40	1.5	33.3	3317.4	15.27
53.191	3.591	20	2	33.3	1731.6	20.67
53.191	3.591	30	2	33.3	2534.2	14.97
53.191	3.591	40	2	33.3	2340	15.48
53.191	3.591	20	2.5	33.3	1270.6	11.38
53.191	3.591	30	2.5	33.3	1290.2	15.25
53.191	3.591	40	2.5	33.3	2833.2	17.69
53.191	3.591	20	3	33.3	1389	18.98
53.191	3.591	30	3	33.3	2461.8	19.44
53.191	3.591	40	3	33.3	1867.6	18.51
53.191	3.591	20	1.5	25	2223.4	21.43
53.191	3.591	30	1.5	25	2665.8	19.53
53.191	3.591	40	1.5	25	2285.2	19.24
53.191	3.591	20	2	25	2144.4	28.21
53.191	3.591	30	2	25	3412.4	19.08
53.191	3.591	40	2	25	2502.2	20.92
53.191	3.591	20	2.5	25	1602.4	27.33
53.191	3.591	30	2.5	25	1866.6	20.77
53.191	3.591	40	2.5	25	2688.2	18.53
53.191	3.591	20	3	25	1530.8	12.31
53.191	3.591	30	3	25	2679	18.46
53.191	3.591	40	3	25	2914.6	23.66
100	7.232	20	1.5	33.3	3095	15.84
100	7.232	30	1.5	33.3	3959	17.77
100	7.232	40	1.5	33.3	4263	14.87
100	7.232	20	2	33.3	3392.4	25.39
100	7.232	30	2	33.3	3300.2	18.73
100	7.232	40	2	33.3	4350	18.16
100	7.232	20	2.5	33.3	3628.8	27.95
100	7.232	30	2.5	33.3	3508.6	23.61
100	7.232	40	2.5	33.3	4100.4	22.24
100	7.232	20	3	33.3	2582.6	21.72
100	7.232	30	3	33.3	3691.8	25.41
100	7.232	40	3	33.3	3399	18.23
100	7.232	20	1.5	25	3635.4	18.63
100	7.232	30	1.5	25	4399.2	16.2
100	7.232	40	1.5	25	4299.4	9.61
100	7.232	20	2	25	4312.8	20.41
100	7.232	30	2	25	4345.8	17.7
100	7.232	40	2	25	3499.2	17.87
100	7.232	20	2.5	25	2929	20.02
100	7.232	30	2.5	25	4166	23.55
100	7.232	40	2.5	25	4158.4	21.62
100	7.232	20	3	25	4081.8	32.39
100	7.232	30	3	25	4833.2	34.81
100	7.232	40	3	25	4290.6	12.92

## Sheet: Generated virtual sample data
SymmetryRatio	AreaRatio	C	H / D	D / t	Nr	u
100	3.591	28	1.5	25.5083	1270.6	11.4609
51.8624	6.67296	31	1.99115	32.6303	1949.92	15.4831
100	6.69912	39	1.82953	32.78	2351.87	19.7798
10.4325	6.6091	20	1.5	33.3	2237.07	12.6136
89.0957	6.92248	37	1.74902	33.3	3238.97	17.3591
0.79043	3.64671	23	2.61724	25	2106.24	26.0764
51.5237	6.2342	21	1.90603	32.0988	1909.58	17.9295
11.6983	6.74129	20	2.48113	33.3	2303.85	16.8064
90.9706	7.03096	40	2.83565	25	4346.09	20.3349
86.9752	6.81141	31	1.86707	25.8126	1859.1	19.2919
18.7964	6.67801	40	2.66653	25.1607	3589.33	17.0088
100	6.26657	40	2.67399	25.2466	2312.32	17.9002
100	6.52405	30	3	25.0718	2728.8	19.6208
100	6.54141	31	1.83287	25.4737	2177.12	16.15
43.1179	4.05823	20	2.80453	25.107	1924	14.7571
3.41323	6.53173	40	2.71531	25	2778.98	16.2574
94.8394	7.232	37	1.68598	33.1262	2334.43	18.9879
100	4.17658	39	2.42315	25	2800.2	18.6131
55.7573	6.97916	23	2.70887	32.6775	1270.6	16.0143
87.9387	6.25086	29	1.83306	25	3877.29	15.9589
0	7.07727	31	1.71826	33.3	2562.95	18.9368
100	6.82076	40	1.80707	25.3004	3385.93	14.9001
90.8282	7.232	30	2.78466	32.7652	2451.28	25.0229
100	3.591	22	2.56672	33.3	2398.81	14.7242
86.5204	6.84435	30	2.74298	32.8277	2469.62	16.2993
56.0594	6.68459	30	1.77267	25.6873	3200.31	19.3587
54.2204	3.591	29	2.58694	32.9424	3151.81	12.4463
90.4592	7.232	32	2.91478	31.8497	4742.4	17.3125
93.6377	6.63642	30	2.5891	25.5954	3882.71	17.9425
8.4571	6.46913	29	3	25.6329	3133.52	14.3756
55.611	4.28024	30	1.77655	33.2859	1271.17	24.4713
100	7.232	32	2.53456	25	4427.03	19.6782
100	3.591	21	2.90934	25	1270.6	20.3397
100	7.232	28	3	32.6838	4833.2	18.9635
65.5235	3.81678	37	2.62384	33.3	1312.79	15.0004
13.0466	6.77821	39	2.40899	26.0926	3669.04	17.6469
100	7.03492	31	1.5	25.5024	3669.55	19.6829
61.1429	3.8119	30	2.5776	25.2768	2104.79	12.1067
97.3323	6.78435	20	2.02592	25	2451.75	17.784
56.5088	3.73055	20	2.36182	25	1270.6	27.337
2.72832	5.97475	20	2.57752	25.3579	4253.36	19.6746
100	6.7938	31	2.43484	25.5552	3166.29	16.4328
0	6.85563	31	1.90072	25.4992	2915.27	18.2192
100	7.232	40	1.5	25.3823	4057.97	35.2719
100	7.232	30	1.61917	32.8334	3736.22	13.5137
56.0627	6.72173	31	2.71384	25	1939.21	18.0489
100	7.19832	40	3	26.0171	2078.51	16.1227
0	7.232	32	2.65703	25.4786	4515.64	17.1313
49.6961	3.591	30	2.91847	33.1138	1270.6	18.07
0	3.591	31	2.43064	25.0055	2366.76	16.7594
3.76945	7.05891	31	2.71043	32.9729	3759.03	17.1502
100	6.9334	29	1.5	26.079	2057.06	16.2056
100	7.232	40	2.76402	25.0872	3735.86	22.3388
7.386	6.83484	30	2.13331	33.3	3485.73	13.2657
100	7.232	40	1.8323	25.1081	4833.2	20.8972
14.7259	6.83171	22	2.44623	33.1761	3908.53	18.9189
30.5019	7.232	37	2.3472	25.1999	3058.1	15.7296
91.2005	6.34859	40	2.99132	25	3216.6	19.2384
100	6.91279	30	2.94695	25.6211	3194.85	14.9112
62.203	3.591	31	2.23078	25.6332	1270.6	17.5261
58.0563	7.22402	40	2.64437	33.2853	2017.59	14.314
1.45707	3.591	28	2.5337	25	1270.6	13.0093
11.48	7.09719	30	2.62435	25	3618.16	16.6474
88.3112	6.39597	38	1.5	33.3	3411.72	16.4456
94.7905	6.15058	30	2.5595	33.3	3607.5	12.989
49.547	3.61603	20	1.75637	25.7029	1270.6	15.1473
0	6.38605	30	1.87497	33.3	3384.43	16.4435
60.4824	4.51726	29	2.24876	33.3	1270.6	16.6405
91.667	7.14606	39	3	25.2165	3545.99	21.0119
9.62891	3.591	20	2.76704	25	1353.67	16.4065
97.2403	6.66749	20	2.64951	33.3	2447.42	11.5876
100	7.232	30	2.50144	33.3	2945.13	23.1507
100	6.46797	40	2.66276	25	1685.6	17.1735
59.5764	6.75337	40	2.79044	33.3	3822.97	18.134
100	7.05304	20	2.75881	25.5132	2007.42	23.3055
18.5986	7.232	32	1.87435	26.1177	3597.48	19.3879
100	7.232	30	2.35773	25.4742	2337.65	22.2642
59.3335	3.591	29	2.48958	33.3	1292.59	15.4114
6.93885	6.51129	40	1.57203	26.7075	3277.86	13.5394
63.0395	3.65282	40	1.79539	33.2917	1270.6	16.5216
56.0196	3.64971	30	2.79359	33.067	1270.6	23.1873
15.044	3.591	20	3	33.3	3678.3	15.2554
62.2719	6.50914	20	2.54318	25.3174	3708.5	17.7981
100	6.37713	31	2.76141	33.3	3789.02	15.3463
57.362	5.79048	20	2.53811	25	1348.72	12.0094
99.642	7.232	39	1.73674	25	4037.38	22.738
59.6126	3.591	30	1.5	25.7054	1749.05	15.5347
10.1189	6.50106	40	2.47344	33.3	3671.98	13.1666
56.2362	3.591	31	2.86531	32.9598	1270.6	11.763
60.1229	3.591	30	2.60824	25	1813.82	17.9705
100	6.94553	20	1.96967	25	3719.07	22.2928
0	3.79346	38	2.3153	25.1916	2229.59	23.662
58.9754	7.232	21	2.77538	26.1545	1755.67	19.0536
55.5575	6.67938	29	2.96836	32.7429	3357.51	16.6524
100	7.232	32	1.5	25	4833.2	20.2187
100	7.232	40	2.34577	33.3	2200.76	21.2426
100	6.78572	31	2.3433	25.455	1996.5	20.6013
1.25266	7.09611	29	1.5593	25.6836	2302.5	16.0147
57.3202	6.4437	21	2.49027	33.2884	2356.08	10.9016
91.3998	7.21355	31	2.98295	26.369	3824.21	17.1295
64.139	6.89191	38	1.74912	25.3222	1834.37	15.9264
100	7.232	32	2.76703	33.3	3499.99	18.0559
4.83471	6.46073	31	3	25.4466	2486.58	15.6522
100	6.95804	30	1.60715	33.3	3711.56	13.4761
99.4675	7.14675	40	2.72468	25	1733.8	14.9774
57.5248	3.59219	20	1.6878	25.3551	1828.13	12.7764
57.5806	6.82613	30	2.51064	26.2702	1917.22	16.1153
57.2399	3.591	20	2.90303	33.3	1655.24	15.183
10.3796	7.17021	31	1.75262	26.3673	4405.63	16.8384
50.5768	3.591	21	2.26257	32.9106	1270.6	10.1208
98.8422	6.56936	37	3	25	4352.84	20.5826
100	7.232	40	2.86126	25.2439	3587.26	23.6366
100	6.70057	31	2.59029	25	4312.19	24.2224
99.4007	6.44308	30	1.99852	25.1634	3362.02	21.3721
100	6.61212	30	2.97051	33.3	3657.53	17.3578
55.8132	6.3859	20	3	25.5228	1270.6	17.9195
95.0146	6.98124	40	2.42461	25.8258	3721.99	19.4922
100	7.21278	29	2.45927	26.0382	1607.56	19.7509
9.29699	6.8393	21	2.87965	33.3	3631.83	15.1218
100	7.232	30	2.51412	33.3	1618.57	15.2034
10.5864	7.09159	40	1.87489	33.2422	4522.99	19.9928
59.7213	3.591	29	2.85584	25.9886	1270.6	12.8437
52.9548	6.77206	31	2.49982	25.2579	1703.08	17.6146
12.6131	6.89677	40	2.35289	25	3817.94	22.7837
55.4529	5.56828	20	1.5	33.3	2538.02	30.9458
12.3224	6.22836	30	3	33.3	3469.62	15.8855
57.9981	3.66255	29	2.5748	26.0397	2892.57	19.4991
57.3828	3.591	20	3	33.3	1270.6	17.1136
48.2144	3.591	20	2.88402	32.7513	1270.6	18.4428
4.8046	3.591	30	2.36548	25	1701.96	19.1735
13.5557	3.591	20	1.6544	25	2539.05	16.0294
100	6.46884	29	2.9078	33.3	1596	17.3118
100	6.93738	31	2.60691	25.4981	4638.21	18.9475
13.3589	6.80397	40	1.51055	25.4424	3720.94	19.3616
100	6.09397	39	1.78426	33.3	1709.42	15.363
100	7.19206	31	1.64431	25.1212	3597.52	13.9465
54.9381	3.77424	29	1.51411	33.3	2217.65	14.4355
53.8648	3.591	20	2.3646	26.1959	1270.6	13.1735
48.5368	7.03257	30	2.77692	25	2238.67	18.8647
100	7.232	40	1.86406	25.9887	4551.34	13.0902
100	7.232	40	2.63244	26.1842	4332.57	19.4974
2.34466	6.72757	40	3	25.6105	3514.5	17.775
54.7267	3.591	38	2.70161	25	2972.96	22.3592
8.30399	5.99014	30	2.36896	33.3	2028.65	13.3244
55.6774	6.99713	30	2.66057	25.6124	3014.15	18.0476
100	4.21014	32	2.21772	25.989	3270.68	16.2631
49.507	7.04698	30	2.32051	25.1694	2879.32	18.3867
52.9381	3.591	20	2.8348	33.2064	1270.6	14.2044
0	6.40076	20	2.99785	33.3	1270.6	15.1729
58.31	5.89678	21	2.86823	33.3	1737.59	17.1335
100	6.9216	39	2.69588	25.4089	1710.48	12.2929
62.4424	3.591	38	2.43529	33.3	2929.31	15.3159
24.8796	6.20852	31	2.65929	25.0577	2069.91	14.1552
96.5776	6.85841	32	2.79581	25	4118.91	19.6775
58.6619	3.73483	29	2.50836	25	1431.61	16.8575
10.1809	5.73747	31	2.7112	33.3	1270.6	15.9742
100	7.09538	30	2.85982	26.0665	4431.41	19.7917
0.113752	6.21651	20	1.5	25.6907	1270.6	16.2009
56.2933	3.591	28	2.36524	33.3	1270.6	15.0719
14.2931	7.09017	39	1.5709	33.3	1270.6	17.6871
0.216401	6.57316	29	2.43504	25.1859	1270.6	19.831
99.2498	6.75881	39	1.5	25.2318	2621.1	28.4561
100	3.591	20	2.67269	25	1270.6	23.35
89.9053	6.56953	29	2.52308	33.3	2080.18	19.4996
91.1991	7.06144	29	2.70088	25	3565.39	16.4847
17.163	3.84959	40	3	25.1222	1835.11	18.1049
14.268	7.232	30	2.43192	33.2022	3334.97	17.3416
61.5707	6.86764	31	2.39197	33.3	2095.83	17.9678
51.8677	3.591	29	2.71081	25	2658.12	14.4238
61.3414	3.591	28	2.43592	25.1547	1460.23	13.3434
8.15494	7.05225	39	2.70758	25.9937	2694.13	19.4252
48.9254	3.67237	20	2.69466	32.5155	1270.6	11.4531
4.62199	6.41156	40	2.40814	33.3	3767.75	20.1389
3.99956	3.591	30	1.50969	33.0385	1339.99	16.7231
49.9365	3.591	39	2.59325	33.3	2118.13	25.9472
100	6.4574	29	3	25.4987	1537.17	22.1391
6.0139	6.87009	40	2.62303	25.1415	4833.2	15.2264
0	6.26544	28	2.64596	25	1270.6	13.2782
52.2217	3.591	20	2.92348	32.4679	1270.6	12.8346
100	6.08999	20	1.98835	25.6913	1766.86	14.7101
100	7.232	40	2.61753	25.5017	4261.02	36.1575
1.85529	6.04405	40	1.79359	25.1449	3223.87	15.6647
100	6.82394	20	2.70166	33.3	1270.6	14.5507
100	6.89514	29	1.67015	33.3	4125.86	14.171
8.80947	3.591	20	2.73422	33.3	1270.6	16.2838
100	7.232	30	2.59543	33.3	4485.38	19.1312
22.7033	6.36099	40	2.73221	26.006	4251.06	18.0742
100	7.232	40	2.89913	25.4271	4833.2	17.9413
7.10371	6.58671	23	2.9968	33.3	3073.88	18.1184
59.4415	6.23777	30	2.3756	32.3896	1270.6	13.3395
65.4515	3.591	30	1.61108	32.9486	3796.63	13.2673
93.054	7.11712	20	2.71045	25	1878.03	17.9522
2.8138	6.38518	22	1.60445	33.3	1650.09	23.0223
88.6383	6.87796	20	2.56756	33.3	2468.85	24.2365
91.1089	6.9035	30	2.35747	33.3	2091.34	17.6504
94.0039	7.10783	31	2.98981	33.3	4167.3	14.6889
57.7754	3.591	20	1.5	25	1270.6	16.531
100	7.232	30	2.50937	25.3249	4779.7	26.7856
100	6.31725	40	1.5	33.3	1410.26	18.5119
17.1796	6.79981	31	1.98659	25.4281	3703.5	20.1823
92.9325	3.6024	29	2.70314	25.3499	1333.22	14.1878
53.0333	7.11858	29	2.60693	32.8774	3846.45	18.6071
7.22909	3.591	39	1.59598	33.3	4289.49	16.8129
68.7933	6.65527	20	1.84391	25.9777	2056.85	16.2106
1.67657	6.92013	29	2.63309	25	1960.05	15.7211
10.9753	3.69697	29	1.96238	26.4941	1930.27	11.6927
100	6.71254	38	2.4374	33.3	1270.6	21.1316
62.1044	7.15258	40	2.08803	25.2579	3434.83	24.1163
61.8443	6.88487	20	3	33.3	3632.88	14.7957
62.3646	6.984	40	1.56404	25.2524	4066.88	21.9221
58.1362	3.71256	30	3	25	1270.6	19.9322
64.4271	3.80552	40	1.89035	33.3	1465.7	23.2061
92.128	5.7348	29	1.76541	25.1969	1270.6	13.3052
57.8405	4.08039	40	2.07249	33.3	1270.6	16.104
100	6.95272	20	2.64618	33.0523	3305.91	18.8407
7.3997	6.2166	38	2.36334	33.3	2738.31	13.5985
100	6.5254	20	1.50348	33.3	1929.68	15.7463
96.8612	6.25981	29	2.3815	25	2251.27	15.6118
96.1655	7.232	40	2.54546	25.6723	4464.71	14.763
97.4178	7.232	31	1.60115	26.1948	4833.2	15.6384
48.6634	6.51715	39	1.95244	33.2132	2643.19	17.3893
100	4.17702	23	1.55315	32.4628	2054.57	20.4847
98.5845	6.56734	38	1.81208	25.567	3563.48	12.6796
100	7.232	40	2.67808	26.5108	4313.42	23.7965
0	6.87402	40	2.89636	33.3	1345.37	19.5246
100	7.232	40	1.92281	33.039	4833.2	21.8864
53.2505	3.591	40	1.62639	25.5823	1875.43	15.8512
100	3.591	29	2.46781	32.8411	2149.17	15.162
47.5679	3.88885	39	1.67193	33.3	1270.6	11.9422
100	7.232	32	2.8541	25	4833.2	15.1073
64.5131	3.60044	39	2.57798	33.3	1270.6	14.4359
49.7577	3.591	39	2.42101	33.2398	1270.6	13.931
94.0928	3.591	22	2.66193	26.6452	3491.18	13.8976
53.8478	7.232	20	1.5	25.1111	3238.24	21.0993
100	7.232	30	2.75912	25.3985	3259.41	17.6983
52.2037	3.78743	22	2.38489	33.3	2235.5	20.3506
100	3.94711	30	2.59275	33.3	3828.14	18.3583
100	6.98155	31	2.84271	33.3	3470.82	19.6402
100	6.91449	40	2.27444	33.3	3865.71	19.328
3.5637	6.34313	20	2.79847	33.3	1270.6	18.0004
100	7.00687	40	1.5	32.6179	4719.95	19.3558
100	7.232	21	2.54516	32.7524	1270.6	20.1728
52.7628	4.12748	30	1.85781	25	1733.1	19.5288
0.552048	3.591	40	2.53755	25.4738	3827.28	18.6036
6.33844	7.05431	40	2.24845	33.3	2436.01	15.5561
57.7147	3.591	30	2.8028	25.6902	1270.6	16.3234
100	6.99325	30	1.78605	33.3	4369.46	22.7331
100	3.591	30	1.87191	25.2076	1270.6	14.7193
51.5666	3.591	20	2.03757	33.3	1270.6	13.1118
0	6.65843	40	2.81347	33.3	2590.82	16.0576
100	6.98161	30	2.51237	25.3036	2316.81	15.8065
100	3.76955	30	1.87116	33.3	2111.96	18.0693
100	6.65978	31	2.64798	25.4978	4833.2	25.7019
89.3799	6.64983	20	2.834	25.0664	4785.97	14.4549
90.2234	7.06378	40	3	33.1839	3179.83	20.0283
47.9856	6.50947	30	2.8113	25.3795	1270.6	16.2924
55.1685	3.93644	40	1.5	25.7034	3627.05	16.5659
100	6.64966	29	2.6304	25.3283	3228.27	15.2198
58.7183	3.591	22	2.52491	25.7109	1270.6	12.8941
62.5087	3.591	32	2.40259	25	3085.04	10.9514
13.7838	6.03064	24	2.99388	33.3	1929.63	17.9542
50.7753	3.591	30	2.56157	33.3	1270.6	32.2821
99.2573	3.74873	40	2.77347	25.2421	2742.1	29.2284
5.88042	3.7701	20	1.5	33.3	1270.6	12.8814
58.7083	3.78116	39	2.04836	25	2478.66	18.3296
100	7.232	32	2.90125	25	4088.2	23.2254
100	6.85822	20	2.68307	33.3	2194.61	18.4685
100	6.26877	21	2.60736	25.1707	3219.27	19.207
13.7491	6.85174	38	1.7929	25.4427	1270.6	13.8912
6.65902	6.34134	23	1.5	33.3	1317.98	21.6292
2.17006	6.8568	20	2.65002	33.3	2955.92	30.7311
2.05976	6.8174	30	2.91667	25	4263.08	18.258
100	6.07816	29	2.45653	25	3405.95	26.3605
61.1635	3.591	38	2.73215	33.3	1270.6	12.0726
94.8497	7.14111	31	1.54071	25.4056	3345.31	21.2731
100	6.96429	21	2.30049	25.7487	3005.1	12.5185
8.62374	6.17586	20	2.78604	32.836	2072.83	16.8225
15.8148	3.591	20	1.56136	32.7514	1398.36	10.0138
61.454	6.96116	30	2.43579	25.7048	2564.1	17.2314
13.278	6.48537	37	2.48329	25.5233	2100.37	14.3953
100	7.232	31	2.32163	33.2121	2173.12	24.4789
0	3.591	20	2.60219	33.3	1270.6	15.697
50.5966	3.64523	29	2.20516	33.2386	2733.33	19.3686
100	6.45266	22	2.55384	25.364	2018.01	16.4367
100	6.66466	33	2.74577	25.169	3946.45	16.382
50.4088	7.01552	29	1.87291	31.8851	1270.6	14.8856
7.88716	6.35904	31	1.5	26.3006	2104.21	15.2142
4.0626	3.591	39	3	33.0555	2027.49	17.6916
87.2556	7.0138	28	2.62923	25.3187	4018.53	16.4344
0	5.68259	40	2.61554	25	1273.28	14.2723
53.0496	5.59159	21	1.61345	25	2294.58	16.4342
100	7.01443	39	1.90604	33.3	1787.2	18.9309
52.9661	6.5669	31	2.76238	25.8684	1920.49	11.1366
1.27652	6.78073	37	2.60042	25	2787.78	27.4093
17.5474	6.92407	20	1.58041	33.3	4394.15	12.2767
100	4.18736	39	1.82107	33.3	3424.5	17.8942
7.56341	7.232	20	2.83279	25.1478	2426.52	12.6914
61.1813	3.591	20	1.55267	33.3	1463.32	18.6906
58.6395	3.591	40	2.62542	25.4081	1339	14.4194
0	7.232	40	2.68036	25	3087.57	19.8954
100	3.591	20	2.51077	33.3	1270.6	17.1727
58.7356	6.3259	29	1.5	25.8407	3153.15	16.3562
50.0243	3.591	22	2.93567	32.8	1270.6	11.715
52.4126	6.32665	29	2.65993	25	2023.71	18.0074
100	6.81362	39	2.88183	25.3399	4339.55	21.2555
100	7.06619	40	2.40149	25.8617	3788.95	15.7111
51.2787	3.591	22	2.26007	25.4676	1270.6	16.5645
55.5812	6.86106	38	1.77087	26.2165	1468.9	14.9403
52.3358	6.5066	39	2.97703	25	2846.92	21.3696
62.3328	3.591	31	2.02989	32.7453	1270.6	12.873
59.7791	4.07744	20	1.81165	33.3	1943.75	14.979
48.5201	3.591	40	2.54095	33.3	1270.6	11.4328
23.6227	6.61498	32	2.8187	33.3	1866.99	11.9146
14.8657	7.232	30	2.25	25	4763.14	20.3604
66.5435	7.232	29	1.53859	33.3	1270.6	17.3843
96.3479	6.28892	40	2.73712	33.3	4087.08	19.7901
53.8928	6.55207	20	2.3044	25.7243	1764.48	22.2355
6.78066	6.29472	30	2.56319	33.3	3106.94	14.3683
55.665	3.591	28	2.43299	33.3	2313.86	15.7045
4.31812	7.12457	30	2.53599	33.3	3726.05	13.7523
59.2284	3.591	38	2.98525	33.3	1664.5	23.5833
100	6.59139	21	2.53291	25	2962.28	27.5486
100	3.591	28	1.75351	25.0958	1610.57	19.4124
63.2357	3.591	29	2.77022	33.3	1270.6	18.1111
100	6.65488	40	1.67315	33.3	3926.71	18.1325
50.8756	3.591	38	2.6092	25.1697	1270.6	15.5983
99.1361	7.15823	40	2.98364	25	2567.81	27.8635
55.5058	3.591	20	2.69425	25.0231	1551.95	14.2093
0	6.90182	28	2.84723	25	1586.87	27.2646
0	6.53838	31	2.04429	25	1565.7	20.9534
57.9874	3.591	40	2.72802	25	3272.29	16.3863
61.3572	6.28866	20	1.5	33.3	2442.49	15.4806
58.6849	3.71986	29	2.44505	25	2817.88	15.0721
0	6.7983	29	1.95161	33.3	2964.99	12.7258
99.4559	6.86299	37	1.85545	25.8599	4239.52	23.7296
15.202	7.11714	30	2.75459	32.6683	3915.01	16.5556
12.5626	7.232	38	1.82072	26.0036	3351.91	18.5033
0.466077	7.06723	30	2.36317	25.8453	2918.05	25.6029
100	7.2202	40	2.50647	27.0552	4114.01	21.7653
60.826	3.591	22	1.80058	33.3	1406.76	23.494
100	7.00279	40	2.36306	25.4475	3978.02	14.7866
100	3.82815	31	1.7902	33.1935	1872	12.4428
61.8734	3.591	20	2.41411	25.0013	1270.6	19.4022
51.6944	6.66869	28	2.54552	33.3	2257.73	16.4734
6.67256	6.30662	39	2.70759	26.3843	2932.46	19.3729
63.0181	7.01979	29	2.55703	32.9787	2143.92	20.9435
100	3.95622	30	2.44793	25.629	2669.31	19.1609
100	6.78806	31	1.5915	25.3835	4180.46	15.8223
58.4089	5.84651	20	1.89945	25.24	1270.6	17.059
2.26036	3.67894	30	2.13818	33.3	1270.6	14.8637
60.899	3.84285	20	2.15822	25.0345	1885.17	22.7905
100	6.90362	38	2.58381	25	3951.23	17.1902
52.4373	3.67347	21	1.75433	33.3	1270.6	11.857
0	7.16884	40	1.58734	33.3	3782	18.8815
60.0869	3.591	30	2.60787	25.0626	1270.6	16.5062
91.2091	6.80318	31	1.8576	33.3	3214.78	14.4544
100	6.61288	20	1.86942	25	3364.35	17.9669
100	7.232	32	2.83261	25.7361	4058.33	15.8201
100	7.232	40	2.41104	33.1462	3740.25	18.2168
57.5286	3.591	40	2.54476	33.0378	1270.6	23.6498
100	6.42835	22	2.06136	33.3	2949.29	18.8031
50.4781	3.591	30	1.77675	32.4872	1270.6	19.2844
100	7.232	29	1.8983	33.3	4037.75	16.179
8.16695	3.591	40	1.73832	33.3	1651.76	20.9472
100	3.591	29	1.5	33.3	2062.34	16.0707
52.653	6.50543	20	1.8484	25.2868	1884.8	16.2243
96.1941	3.591	20	2.8399	25.0791	1270.6	24.0963
100	4.55224	29	2.08729	25.6728	2550.26	19.534
54.4647	6.92922	30	2.61567	33.3	1997.39	18.4697
58.3792	3.591	20	2.90365	33.3	1270.6	13.4862
80.9134	6.99647	28	2.42526	25	4471.16	11.6607
51.7431	3.591	29	1.5078	31.7743	1270.6	16.5485
55.5674	6.94488	29	2.48364	33.0392	1757.72	16.0492
95.8948	7.21589	32	2.86875	25.7867	3536.32	17.238
100	6.95386	40	1.83881	33.2736	3009.43	16.2399
5.1381	6.84841	20	1.57445	25.3223	3090.82	12.809
100	6.58532	30	2.03769	25.9789	4107.14	21.7012
100	6.97661	30	2.66002	33.3	3348.04	19.1519
60.1735	6.58024	37	1.88202	33.3	1845.64	12.415
100	6.45066	38	2.56813	32.2223	2017.13	17.4491
59.3901	7.02487	40	1.96337	33.3	2169.52	16.8345
100	6.79709	30	1.51837	26.1265	1402.89	12.1462
82.8843	7.16149	30	1.90055	32.8962	4613.18	21.3388
100	3.67104	40	1.5	33.3	3786.57	15.9227
100	6.24079	38	2.44733	33.3	1655.66	23.8272
56.0833	6.02269	21	2.89203	26.5223	1270.6	14.6007
100	7.03714	29	2.56195	25.7902	4480.17	19.1864
46.7449	3.591	20	2.2512	25	1270.6	17.2885
100	7.18161	40	2.60155	33.3	2597.33	17.5373
49.6753	3.78487	29	2.92345	25	1270.6	15.95
100	6.99877	29	1.7503	25.1804	3471.3	17.7231
7.35773	7.19862	40	2.16072	33.3	4296.15	11.823
10.7513	6.5846	39	1.76993	26.2195	2819.36	17.5574
0	3.68937	30	2.8095	25.6571	2869.31	16.3695
54.416	6.2953	21	2.65092	33.3	2506.72	14.1288
52.3987	3.591	30	1.90634	33.3	2706.4	12.0466
10.1846	3.78766	31	2.51627	32.6664	1993.2	20.5338
61.3476	3.93203	31	1.5	25.6282	1278.4	19.9248
59.876	3.591	21	2.29823	25	2228.12	18.6211
8.7451	6.50595	29	1.59124	25.4452	3258.31	13.348
100	6.6415	31	2.31244	25	3953.58	16.0438
4.55662	6.89568	20	1.56855	25.1295	2254.4	17.5581
0.423206	6.78898	40	2.92319	25.3939	4764.64	16.3952
49.9282	3.591	30	1.5	33.3	1270.6	17.4107
56.4059	3.76036	39	2.7521	25.5429	1480.03	19.2746
100	7.232	31	2.08084	25	4731.09	23.9436
6.68581	3.591	39	1.88139	25	1839.04	13.4987
94.8988	6.80203	39	2.75732	25	3556.54	17.0588
5.10651	6.49622	30	2.57451	33.3	1394.43	15.5256
98.3162	7.232	40	2.6393	33.3	3394.72	25.3542
10.5655	6.99397	30	2.70862	33.3	1410.76	15.5441
100	5.9032	36	2.72489	33.2115	1270.6	20.5642
12.0251	3.75005	38	2.94412	25.0385	2902.08	15.0225
57.0686	6.54394	38	1.83492	32.5885	1651.03	15.0251
52.3688	3.591	21	2.62334	25	1270.6	21.4105
58.0366	3.591	37	2.65385	26.5009	1270.6	13.258
63.8144	3.591	29	2.83342	25.6094	2806.89	19.424
62.0762	6.56052	20	1.71434	25.3062	4116.3	19.0706
23.8451	3.591	20	2.21649	25	2295.88	14.9
59.3045	3.591	20	2.64095	33.0458	1270.6	12.7106
65.7819	3.591	20	2.65109	26.1036	1270.6	17.5884
94.9678	6.43519	28	2.51018	25.4912	4165.18	15.1455
3.76743	6.8141	31	2.59962	33.2666	2993.12	19.2623
100	4.24867	40	1.5	25.5144	3467.14	14.8164
58.2642	6.94681	32	2.68565	25.8627	1325.87	19.8976
12.7859	3.9904	38	1.93695	25.5945	4120.15	13.6785
11.0459	7.11536	40	1.79455	32.7129	3433.55	21.0421
100	6.87582	21	2.72525	26.3751	2139.96	20.6153
15.2908	4.3855	29	2.78264	33.3	3587.68	17.2293
10.1656	7.05804	31	2.58513	25.5535	1906.77	21.624
100	6.82678	28	3	33.3	3062.92	24.0287
100	7.232	40	2.76034	33.3	3667.11	15.4152
97.599	6.54396	39	1.67147	26.2537	3067.51	12.7685
53.5722	6.33374	30	2.49518	25.4552	3679.75	13.6502
100	5.87897	30	2.1917	25.8359	2718.81	13.7969
100	6.8455	39	2.51143	26.7442	3972.87	14.5135
100	6.8023	28	1.73539	25	4429.9	22.2706
91.7753	6.87665	20	2.37098	33.3	3241.97	21.2133
57.1783	3.71971	21	2.90267	33.3	1270.6	11.4793
100	7.232	31	2.57793	32.5285	1814.78	13.3218
2.4153	6.02666	40	2.24846	33.3	3427.09	22.9321
8.15783	6.57975	32	1.5	33.3	4031.57	16.8376
95.8942	6.94256	40	1.56111	33.3	3247.32	17.1577
100	3.59158	30	1.5	25.3019	1998.73	16.5991
93.9281	3.591	31	2.38167	33.3	1621.18	18.4915
55.0801	3.591	40	1.5	33.3	1270.6	23.3399
61.4266	3.591	40	2.49319	32.4518	1270.6	15.8228
100	7.14371	40	1.75953	26.4764	4642.08	20.3073
60.5304	5.77853	20	2.46861	33.3	1621.34	19.4421
2.51151	6.60724	30	1.63652	32.9017	3618.11	14.088
100	7.232	31	1.52163	25.1182	4833.2	19.4569
98.1481	6.55874	20	1.71315	33.0034	2978.84	12.5359
100	3.591	22	1.5	26.2192	3615.92	16.8429
100	6.98656	30	2.55929	26.1055	1792.05	12.6906
100	6.72027	30	2.43498	33.3	3895.61	16.2985
89.4362	3.90298	40	1.5	26.0329	2723.5	23.2234
100	7.12254	31	2.88777	33.3	2456.86	18.4594
100	6.19733	40	1.51995	25.7346	3976.2	15.2923
46.6047	3.74888	20	2.60703	32.332	1822.42	17.2394
56.012	3.591	31	2.90693	32.8559	1270.6	19.1927
95.187	6.7235	40	1.84969	32.1515	4833.2	21.1348
57.8983	3.78664	20	2.56965	33.2499	1270.6	20.4021
11.0347	6.31726	40	2.34342	25	1846.71	17.5247
100	7.232	20	2.22981	25.2778	1606.44	14.1785
77.4382	3.591	30	1.68593	26.3587	1270.6	21.1767
48.0802	6.31453	38	3	25.4816	2927.04	14.5606
65.4209	7.19842	38	1.77317	25.9921	2206.07	21.8606
60.8833	3.59241	40	2.29388	33.0409	1510.58	17.0817
7.77708	6.43099	29	3	25	4001.39	21.2653
89.0752	6.20412	38	1.93067	25.2406	3262.64	13.2607
20.544	7.232	21	2.73086	25	2111.25	17.1981
100	7.232	40	1.7953	25.3033	4833.2	22.2314
4.19451	6.95519	31	2.83997	25.6503	3022.13	16.6284
2.00784	6.72984	30	1.5	25.7704	3397.87	13.5466
100	6.42921	29	2.47659	33.3	3368.24	11.5632
100	6.67826	29	2.76644	25	3521.68	23.6723
62.1472	7.12318	30	2.69796	33.3	2082.73	14.523
60.2439	3.591	29	2.93496	25.6339	1270.6	13.4998
7.49486	6.71707	21	2.40414	25.0574	1630.12	13.6302
59.3694	6.25123	22	2.66217	26.2166	1696.8	13.2737
9.70293	6.86566	31	1.5	26.2354	2220.6	16.9089
100	6.88577	31	1.62707	25	4833.2	18.4504
100	3.591	29	1.57501	33.3	1966.75	14.207
14.6855	3.82571	32	2.87708	33.3	3415.64	17.9456
100	6.7104	30	2.47962	25.2801	4745.88	15.6259
3.76889	3.591	40	1.5	33.1517	1852.01	12.0693
100	6.82112	30	1.66335	26.1313	3794.12	17.5529
59.192	3.84279	29	1.54778	25.0848	2797.73	14.6936
94.802	7.15151	20	1.64831	33.3	1552.09	19.91
100	6.86156	32	2.45752	26.0463	4308.91	16.7926
100	6.28346	20	3	25	1999.99	15.3828
1.76129	7.17945	40	1.9875	25.9586	2484.45	15.3092
100	6.27396	40	1.8577	25.4547	3351.64	12.4151
100	3.591	30	2.56004	25.5594	1270.6	12.5774
22.9708	6.50507	31	1.75184	33.3	4130.75	17.8729
59.312	3.591	40	1.5	25.337	2716.69	19.7287
54.691	3.591	20	2.85388	25.8139	1270.6	13.9853
96.682	7.232	31	1.97021	26.3888	4534.86	13.9272
100	7.03482	29	2.78641	26.3132	3609.89	19.284
93.4016	3.87858	39	2.89674	32.4671	1472	18.4067
100	6.44799	30	1.81246	26.5921	2232.66	16.7467
100	6.2537	38	2.14171	33.3	1270.6	12.2606
45.8292	3.591	31	1.5	25.6481	1945.24	12.6414
100	3.89029	30	2.31492	33.3	1825.98	14.3262
52.3344	5.92142	36	3	32.9762	2650.6	11.4661
15.074	3.591	32	2.59284	33.296	1270.6	15.3469
100	7.23055	32	2.54151	25.5245	2359.9	28.8366
51.6408	6.53586	29	2.99233	25	2903.8	20.6538
59.9618	7.232	22	2.68272	25	3291.96	29.3751
0	3.591	29	2.70383	33.3	2634.35	14.3449
88.5584	3.591	20	3	25.9999	3552.16	22.2004
100	3.591	40	2.41278	33.3	1714.39	13.3629
100	6.61008	29	1.70261	25	3723	16.3645
0	6.73415	30	1.77765	25.7685	3181.03	19.9701
53.3673	5.87974	30	1.58788	25	3196.95	19.4054
2.635	6.63064	20	2.57448	25.2661	1717.28	19.6673
54.995	3.61376	40	1.80733	25.1946	1270.6	15.142
100	3.591	20	2.6343	25	1270.6	26.2333
100	6.45654	20	3	25.066	4079.59	19.8429
100	6.56495	32	1.88253	33.3	3974.73	20.9154
100	6.89545	39	3	33.3	1270.6	17.0722
0	6.12087	39	2.29556	25	2202.72	14.6475
100	6.88915	40	2.7399	25.3288	3462.26	15.3883
53.9527	3.85304	29	2.67867	33.3	1270.6	12.8439
57.9527	3.591	38	1.59224	33.3	1274.78	17.6781
1.15186	7.00359	28	2.61903	32.6749	3779.94	15.0333
9.12597	6.50228	21	2.20582	26.7638	2645.47	27.9807
100	3.83463	20	2.62068	25	1710.85	10.5788
100	3.80039	40	1.55824	25.5522	2216.46	19.1263
58.2977	7.00484	40	1.5	25.7588	1819.86	15.1925
2.01479	6.45454	39	2.7455	33.3	2719.02	17.2068
100	6.58146	37	2.67357	33.1332	4165.29	30.931
52.0884	3.80787	20	2.69187	26.3508	1616.89	13.4563
12.4959	6.35008	40	1.97806	25	2426.73	18.7091
100	3.64153	29	2.70088	31.6522	1421.13	11.8986
56.0945	3.8087	20	2.74581	32.9024	1270.6	18.5818
80.173	7.05922	20	2.7607	32.311	3288.87	16.5542
94.701	6.22914	27	2.11749	26.7664	1728.61	13.398
90.1391	6.65959	29	3	25	3921.6	21.2834
62.6978	6.60998	21	1.85931	32.3984	1415.01	15.6142
100	3.591	28	1.5	33.3	2338.31	17.0576
46.3954	3.591	20	1.85613	26.7124	1270.6	9.61
57.8798	5.84593	39	2.43854	32.4523	1270.6	14.0024
8.00273	7.232	33	2.98288	25.9559	4648.91	24.2235
56.7938	5.70478	40	1.77768	32.5988	1352.54	12.5478
100	7.232	22	1.91895	25.1169	3876.71	23.7359
52.915	3.591	29	2.18625	33.3	1270.6	10.4615
100	4.07772	27	2.52168	33.3	1351.03	15.8194
45.358	5.98389	30	2.93428	32.7073	2525.06	9.61
60.3198	7.232	20	1.71965	25.8607	1921.03	22.2955
62.6272	7.232	40	2.75025	33.3	2993.92	16.1385
55.5473	3.591	40	2.59333	25.6881	2458.64	20.4879
64.4198	6.1604	31	2.58709	33.3	1812.89	15.3152
49.7844	3.591	38	2.60352	25	1486.22	13.0439
100	6.89576	40	1.5	25.5798	3486.24	12.187
90.9688	6.92663	40	2.46791	25.4601	3021.22	21.2337
0	3.591	30	2.52081	25.9889	1270.6	14.6834
100	6.59593	39	2.76865	33.3	3713.07	22.2548
100	6.57447	40	2.6165	25.1415	3118.6	14.2618
100	6.98319	29	1.61102	33.3	2286.09	18.8022
100	6.68959	31	2.49603	25.1138	3337.1	21.1568
21.0863	6.99573	29	2.50748	25.5624	1841.78	19.2857
100	6.6823	40	2.80404	25.3152	3431.18	17.5125
53.4279	3.591	39	2.89121	25.2774	2031.42	16.721
99.9624	6.33207	30	2.79777	33.3	3400.03	18.9721
82.5841	6.77401	31	1.75854	25.1688	4290.25	18.4285
8.08191	6.32175	28	2.72412	33.3	2366.62	27.2662
47.1551	3.591	20	2.02665	32.952	1270.6	19.0446
14.6186	6.7492	31	2.83026	33.3	1915.89	18.983
6.59654	3.591	37	1.55871	25.2032	1725.64	16.3551
11.8148	6.78299	40	2.33594	25	4833.2	23.7488
7.21434	6.72516	30	2.3814	25	2108.64	16.3131
98.1065	6.22337	40	1.74359	25.0954	3115.5	14.836
57.058	6.47163	29	1.83244	33.3	1508.35	12.6285
92.6113	3.79799	40	1.50588	33.3	3532.3	10.4628
50.3559	6.48267	39	2.44023	32.2041	3201.7	18.0308
16.8511	3.591	30	1.5	33.3	3365.55	29.0732
100	6.53188	22	2.53956	25.787	3270.81	26.4935
5.4223	3.591	20	2.7305	33.3	1889.83	20.3162
47.5124	6.93596	39	2.91103	25	3300.53	17.2709
86.0451	6.53797	20	1.98663	25.7361	3154.71	16.995
100	7.232	30	1.75585	26.0442	4494.81	15.1059
63.662	7.00422	21	2.62272	33.3	1820.35	14.059
100	6.11819	30	2.36188	33.3	1500.33	18.6518
61.7345	3.591	28	2.2352	32.7799	1270.6	17.1808
57.3938	3.90985	31	2.83167	25	1270.6	20.2472
95.6581	3.591	30	2.16964	33.3	1270.6	13.9295
60.8331	6.73276	29	2.17217	25.855	1307.43	16.7684
61.9792	3.79292	20	2.76166	33.3	1270.6	21.9412
52.3864	3.90265	20	2.7764	33.3	1345.91	22.3008
100	7.232	20	2.90104	33.1999	2774.7	16.9081
100	7.232	40	1.55812	33.3	4833.2	17.2384
100	7.232	30	2.73263	25	4833.2	20.6853
26.7048	6.7757	31	1.92099	26.0701	4005.59	14.8797
100	6.48885	22	2.60009	25.0704	2597.51	15.195
59.8074	3.591	35	2.53244	25.7834	1270.6	13.1147
99.0999	6.1749	40	2.69888	32.7629	1542.56	18.5692
99.1459	6.82124	33	2.84941	33.3	3793.92	21.7922
98.3564	3.591	40	1.95705	33.3	2596.23	18.4556
85.9657	6.69519	32	2.4852	26.8198	4533.83	22.2626
96.7302	7.02606	30	1.95915	25	4223.92	22.0148
0	6.01537	30	2.55408	25	4403.49	21.5395
12.31	7.232	31	3	25	3459.7	31.4256
58.9335	6.82873	29	2.64054	33.3	1577.01	14.0964
4.36671	3.591	31	1.89085	26.1039	1623.98	15.0832
55.9366	7.1989	32	3	25.0319	3876.7	20.5472
50.3301	6.40171	30	2.56253	33.3	1554.44	18.1518
50.2482	6.69794	20	2.59216	33.3	3120.36	13.8278
5.32962	6.89754	30	2.63051	25	3337.68	14.363
100	7.232	30	2.68728	25.603	3373.47	20.1299
57.7943	3.591	40	1.71616	25	1270.6	14.9539
16.5812	6.84397	40	2.38217	33.3	2672.42	15.3477
63.7563	6.73283	30	1.61518	26.2527	2681.42	9.61
53.9231	6.44986	20	2.18901	25	2868.96	27.9538
100	6.64383	22	2.53716	33.3	1908.33	19.9604
49.2199	3.65062	20	3	33.095	1371.52	16.522
0	6.68574	29	2.3793	25.9134	2023.3	16.8587
100	3.591	29	2.56322	33.0503	1270.6	15.4243
0	6.44493	40	2.72575	32.2787	2299.93	27.9345
49.0462	3.591	30	2.88009	33.3	2345.76	18.85
53.9678	3.73095	29	2.41482	25	1270.6	14.7536
50.9281	6.40901	29	2.71761	31.7531	2537.05	20.2673
56.8875	4.48457	37	2.63438	33.3	1270.6	10.263
100	7.04956	40	1.64035	25.6674	3518.36	13.2288
100	7.232	40	3	25	3573.01	18.5732
100	6.9862	20	2.63293	33.3	2555.09	31.3911
89.9617	6.5494	37	2.56029	33.3	1906.75	14.9841
89.6568	7.06656	21	1.70426	25.6892	1370.34	15.0169
52.3911	3.591	27	2.7116	33.2006	1270.6	11.3012
56.871	7.09106	40	2.39264	33.3	4132	21.7698
98.9571	7.232	40	2.36584	25.5588	2791.52	15.9927
100	6.97692	20	3	33.0484	2246.68	15.8917
100	6.36782	40	1.5	33.3	1614.88	15.4185
52.8952	3.591	38	2.52208	25.3746	1270.6	18.3349
0	4.31411	20	2.63239	25.0151	1270.6	23.9948
91.8031	6.68699	30	2.20656	33.3	1759.92	10.3894
100	7.232	40	2.81152	25	4205.65	19.964
11.8193	6.36595	20	2.51509	25	2968.7	18.0477
60.8929	3.591	20	2.36535	25	1813.35	15.1001
58.8056	3.81412	32	2.33815	26.6012	4143.65	12.4415
51.9903	3.591	29	1.79389	25.2405	1409.14	14.1982
89.5154	6.20312	38	2.49254	25.6746	3702.16	10.7623
100	3.591	20	2.73216	33.2785	1542.08	13.6187
5.34492	6.3264	21	2.13796	33.0837	3930.41	15.9796
88.9068	7.232	22	2.72049	32.9387	2561.42	16.7362
100	6.98131	37	2.65251	25.5567	1270.6	19.374
53.829	6.82377	29	2.79831	25	1270.6	12.556
17.6046	7.232	20	1.73214	26.2173	4465.64	13.2513
100	6.41269	28	2.16197	25.4324	2094.45	17.4345
96.7823	6.82978	29	2.19406	32.5949	1946.87	21.6769
99.5533	6.37955	21	1.784	25	2235.59	14.5754
40.7864	6.71331	40	1.77775	25.7286	3787.05	11.5725
44.1573	6.48272	20	2.4094	25.0329	2702.96	14.4541
100	7.232	32	2.63076	25.623	4574.48	22.7731
57.5017	3.591	28	2.61202	25	1270.6	17.743
94.3638	3.591	30	2.60956	25	1752.8	13.6866
94.3451	6.65979	29	2.7427	33.1213	3936.59	14.7636
100	7.23178	20	1.6114	26.4241	3177.96	16.7573
100	6.76596	32	1.89501	25	2683.69	19.0458
15.0101	3.91462	39	2.77677	25	2758.31	13.3587
100	7.06465	40	2.55337	32.993	3562.76	20.0876
2.66902	6.20989	40	3	33.3	1728.37	12.5671
62.4654	3.61006	31	2.77868	25.5786	1270.6	23.135
23.8143	7.10393	30	2.76965	25.4385	1660.42	16.8375
79.7047	3.64182	30	1.80028	25.719	2582.45	15.3571
57.9694	6.8643	39	2.78712	33.3	2854.77	21.6447
62.1585	7.232	38	2.77189	25.903	1776.07	29.4772
5.08161	6.59804	38	2.82085	33.207	4268.34	20.0711
100	6.44542	20	2.66212	25.1074	1270.6	26.2835
15.3528	6.71371	29	2.13313	25	3879.38	19.3397
100	7.15907	37	1.69925	33.3	1833.62	15.8836
97.5256	3.591	20	2.42837	33.2574	1513.46	15.1433
50.8598	3.591	29	1.72872	25.1826	1270.6	19.3933
54.1323	5.91124	40	2.70619	33.3	1480.6	12.2559
61.8271	3.591	20	2.83464	25.6898	1270.6	21.6368
100	6.18117	22	1.60739	33.3	3875.55	15.965
7.58477	7.232	29	2.57842	25	3865.46	18.0111
1.71331	7.16087	38	2.37136	25.4923	2897.22	18.3501
100	6.84116	31	2.67002	25	4071.5	17.6381
100	6.61329	32	2.90121	33.2644	1664.81	21.9811
54.7653	3.591	40	1.80969	32.2384	1270.6	17.5713
57.493	6.5935	29	2.53391	33.2761	1493.54	20.4136
46.0197	7.17086	30	1.5	33.3	2890.56	15.3052
100	3.74256	40	2.41677	33.3	1270.6	24.0263
44.8666	3.591	28	2.51692	33.2237	1483.73	14.4657
100	7.232	33	2.01609	25.1112	4124.71	18.5608
98.9464	5.82204	40	2.86255	25.5108	1270.6	24.1136
100	7.03368	29	2.705	25.7011	3414.59	18.7532
20.2808	6.32141	30	2.64157	32.677	1973.05	22.4111
52.9999	6.38478	30	1.92862	32.9306	1525.5	14.7465
0	7.07371	30	2.98973	25	2226.24	17.8849
66.0597	6.75921	38	1.76922	25.6391	1346.76	14.8708
100	6.73334	29	2.54744	33.3	3457.36	16.6223
100	7.23113	31	1.71523	25	4577.14	17.6455
59.8423	3.591	29	1.73479	26.1541	1270.6	16.3364
6.01687	6.74265	30	2.59145	33.3	4099.13	19.2291
93.516	6.94243	30	1.9694	25	3428.23	11.0398
18.4089	6.13573	24	2.01152	25	3414.23	18.7928
13.2769	6.48957	40	1.9005	25.2813	2040.24	21.371
95.7336	3.65532	36	2.54383	33.3	2694.27	14.3517
98.5582	6.01456	40	2.35179	33.3	3316.93	18.1676
15.3217	6.90089	40	2.19891	25.5051	4485.93	18.6979
16.333	3.591	20	2.60356	25	2095.72	15.0741
98.1287	6.84586	30	2.36471	25.4722	2853.99	18.6027
63.4322	3.591	20	1.5	33.3	1270.6	12.9881
100	7.232	30	1.74967	33.3	4537.92	24.645
100	3.591	29	1.69901	33.1919	1852.72	16.1189
58.0442	7.232	30	2.54674	25.4531	3651.26	13.1185
100	6.65988	32	1.93288	25	4414.09	19.1112
100	7.232	40	2.49183	25.1527	3333.21	25.6293
91.087	6.91687	37	3	32.9729	3286.5	22.734
62.5394	6.40738	40	1.8667	33.3	2740.92	18.1527
10.625	6.30601	23	1.62961	25.5022	4589.55	17.4734
97.2164	6.74704	20	2.49864	33.3	3963.45	13.772
51.8789	6.62925	28	2.78327	32.6654	1270.6	20.1571
5.99036	3.591	29	1.81953	25.1602	1579.53	16.9017
60.9547	6.44128	30	2.89259	25.3977	1514.79	11.9119
55.2942	3.591	31	2.35822	25.3053	1270.6	11.4338
95.282	4.03115	21	1.5	32.6696	1604.25	16.4783
48.4666	3.591	32	2.6817	33.3	1537.42	15.1664
100	6.8618	40	2.7027	25.4604	3978.52	19.2524
60.8524	6.86951	29	1.5	32.4443	3723.6	21.5792
100	6.75318	40	1.54487	25.3694	4128.78	15.48
100	7.0178	28	2.55298	25.4062	1667.19	16.8055
7.20639	6.18218	22	3	33.3	3582.12	18.3528
100	7.21645	30	2.73028	33.3	3441.01	16.2157
6.26505	6.84636	21	1.65092	25.5201	2169.36	20.7807
98.6881	6.18203	20	2.42689	25.7868	1725.52	24.1186
6.46869	3.84253	40	2.54015	33.1603	2054.61	18.5544
56.0577	3.591	40	2.83048	33.3	1659.65	20.3454
83.0925	6.85372	30	2.91004	25.806	2840.21	19.3286
92.8121	6.27698	29	1.93627	25	3051.25	16.5561
100	6.5399	37	2.87781	25	1721.27	23.2179
11.1871	7.10932	31	2.26732	25	3532.59	16.9587
10.8889	3.591	20	2.39969	25.7274	2264.48	27.1782
64.3976	3.6429	29	1.87306	33.0438	3702.78	19.9155
93.2074	6.60922	40	2.36319	26.2626	3168.16	15.4731
100	6.86305	20	2.40392	33.3	1605.96	16.5901
100	7.17151	23	1.5	25	4342.52	18.1004
52.6897	3.93355	39	2.9707	25	1554.1	17.826
95.8467	7.232	32	2.69371	33.1624	4235.02	15.3971
55.8979	3.591	29	2.56739	33.0424	1270.6	22.1812
4.77523	7.05576	40	1.63956	32.5266	4039.64	20.6975
54.8844	6.93793	20	1.68084	32.9813	2817.47	17.4288
11.7391	7.07335	31	2.65284	25.1384	4200.79	17.6159
0.284077	7.13052	20	2.55297	25.741	3801.11	15.1548
100	7.232	31	2.66363	25	4260.26	23.2414
100	4.21172	21	1.90628	33.3	2177.07	23.6619
54.5962	3.591	28	1.5	25	1270.6	16.8903
100	3.591	40	2.47635	33.3	1280.22	15.9643
52.0951	3.591	29	2.91336	26.1366	2057.29	12.5069
94.8137	7.05883	38	2.73039	33.1367	1829.48	15.8399
57.7207	3.591	31	2.27676	25	1270.6	12.1497
8.0482	6.76873	29	1.58238	25	2341.67	17.1996
93.2815	6.92895	31	2.32621	25	4557.99	15.5682
53.2992	6.35308	29	1.99578	32.6621	1782.24	19.9339
46.7469	6.66075	37	2.12205	25	3725.3	21.507
53.3831	6.59739	29	2.98909	33.3	1393.71	18.764
95.519	7.232	40	2.68355	33.3	3937.53	16.7917
57.9479	3.60367	30	1.50699	25.9215	1284.05	17.4064
50.7697	3.591	20	3	33.3	2313.17	21.0018
51.1589	3.591	20	2.64993	33.3	1298.26	26.4956
100	3.591	29	2.7872	33.3	1789.65	13.6435
88.3175	3.591	20	2.28927	33.3	2889.24	14.8509
96.6004	7.21701	39	2.21592	26.329	3676.61	16.5152
51.2742	3.591	29	2.66441	31.9865	2083.52	21.4139
100	7.232	38	1.69012	25	4536.97	23.5811
5.64159	6.65771	20	2.9434	25	2740.57	16.1675
98.8982	6.30713	40	1.88502	27.0635	3329.25	18.2992
55.4511	3.591	37	1.71541	26.1904	1399.91	14.9848
30.3997	6.83405	40	2.73049	25.9448	1529.47	14.7341
59.883	4.05413	20	2.53059	25	1270.6	14.7405
92.9499	6.75727	30	1.5	33.0721	2703.19	18.347
13.1352	3.60786	30	2.46882	25.4435	1307.62	23.4741
61.9847	6.62362	20	2.67968	25	1723.34	22.4702
53.5751	3.78428	30	2.56749	33.3	1317.56	31.045
23.9078	6.44872	40	2.66458	26.7221	3932.4	37.4787
51.6495	6.14365	31	1.63945	25	3003.47	18.0338
0	6.74734	29	2.40254	33.3	3325.4	18.356
58.2322	6.58366	29	2.66916	33.3	3432.6	23.0117
100	3.98241	21	2.56202	33.3	3517.7	14.0061
55.7503	6.94263	29	1.57706	26.2135	2787.51	12.1756
13.926	6.50664	29	2.76309	33.3	1586.55	14.0494
99.0243	7.232	31	3	33.3	3901.97	23.9537
100	6.58348	30	2.62741	25.0068	4597.74	17.947
0.476921	3.591	31	2.83822	25.2725	2616.3	16.6126
53.792	6.77993	30	1.67576	25.2128	1688.67	21.5269
66.0691	3.591	20	2.66697	25	1270.6	16.0545
64.019	3.591	20	2.33902	32.9495	1270.6	13.7129
4.41455	6.42116	31	1.64022	25.6261	3939.1	15.8583
52.5957	7.06391	40	1.52385	25.2592	1270.6	15.8287
0	6.77764	31	2.83228	26.5294	3698.79	15.3439
61.7612	3.591	20	1.87404	33.3	3202.23	17.618
11.4495	7.232	40	2.76621	33.3	3653.23	16.5079
98.4436	6.92894	37	2.49346	25.3766	2402.33	18.1018
60.5101	3.591	20	1.59616	25.1338	1270.6	28.3014
99.1973	7.232	40	2.58194	25	4460.11	17.9398
59.6437	6.67162	40	1.81609	25.7135	3969.86	15.1299
100	3.99443	30	2.6476	25	3454.08	17.027
56.1621	3.591	28	2.51394	32.726	1270.6	16.8558
92.7013	7.232	30	2.453	25	4008.76	19.3017
53.8371	6.53356	31	1.89968	33.3	2198.19	19.7898
69.2135	3.591	37	1.79411	33.3	1695.31	16.0215
54.1232	3.591	40	2.35512	25	1270.6	12.0446
10.2293	7.07047	32	2.37575	33.1124	3526.83	21.1869
61.1594	3.591	40	1.58404	26.2432	1270.6	18.5587
15.7042	6.73407	20	2.25995	25.0458	2989.8	16.9109
100	7.232	40	1.65234	33.3	4561.58	11.8594
58.2827	3.591	20	3	25	1270.6	20.6555
58.6778	6.57284	37	1.68515	25.509	3346.44	16.5605
100	7.232	40	2.66252	25	3797.94	15.3354
100	6.75836	28	2.29147	25	3845.6	14.7328
3.98422	7.14772	31	2.22712	32.8146	4042.33	17.5562
0	3.591	31	1.64918	26.4036	1270.6	12.5401
86.3369	7.14323	30	2.5063	25	2596.16	18.0015
22.309	6.48075	29	2.53147	33.3	2272.25	12.5505
59.1334	3.591	29	3	25.135	1270.6	20.8866
100	6.98945	30	2.9843	33.3	2188.85	21.4002
18.0356	6.7386	38	2.01852	32.9932	1381.42	15.9629
1.04145	6.67209	29	1.5	25.6537	4070.09	18.1732
8.53337	3.77665	29	2.79213	25.4417	1926.68	23.7974
69.1992	3.83553	20	2.41521	25.5588	2455.4	22.4701
100	3.62905	21	1.85083	25	3646.84	12.9661
57.3678	4.08037	21	2.34388	33.2854	1270.6	14.1028
97.9197	4.2332	39	2.73689	25	3757.87	20.9226
100	3.76186	38	1.62455	25.3914	1615.02	13.6512
14.8499	7.232	30	1.5	33.2385	3636.11	25.2206
15.7498	3.591	30	2.85736	32.2703	1270.6	19.497
54.5461	6.75781	40	2.32871	25.1409	3258.6	15.4243
54.7099	7.20311	40	2.65446	25	3059.48	13.8658
99.5845	7.16328	29	2.42003	26.2291	4177.08	30.7744
100	6.58034	38	2.32025	25.996	2803.79	15.582
100	6.66378	31	1.5578	26.5221	3973.3	16.8011
0	6.96282	31	2.12832	25.6128	3933.06	13.901
86.3229	4.32042	21	2.49887	32.2928	1270.6	29.4984
54.6181	3.591	40	2.37394	33.3	2987.85	13.2112
9.71039	6.6256	36	2.42384	25.3596	2256.61	17.3242
56.5725	6.79178	31	2.69364	25	2893.24	20.0134
62.4406	3.60429	20	1.50275	25.4153	1270.6	17.8993
100	3.74633	40	2.66826	25.3292	3286.74	21.3649
56.588	3.591	30	1.77065	32.5914	2936.91	25.6917
60.6735	6.81965	29	2.19124	26.384	1797.36	11.2627
100	6.36843	29	1.5	32.5541	1489.69	18.6826
100	5.97733	39	2.5065	33.3	3343.77	17.1476
93.8111	6.57144	40	2.33887	25.4957	4344.39	24.1376
100	7.00922	30	3	33.3	2981.52	18.6614
87.1325	6.95789	20	2.33824	33.3	1772.02	15.6005
100	7.232	32	1.78186	25	3868.99	34.2829
100	3.89659	30	1.8209	32.2627	1708.97	25.5341
99.1647	5.7791	39	2.18517	25.0675	2592.41	24.5473
100	7.08186	31	2.77413	33.2707	3851.19	22.4219
100	5.97135	40	3	25.1765	3074.2	15.3443
97.4225	6.65923	29	1.88641	32.4238	2405.19	18.5535
9.91241	7.232	28	2.17237	25	1751.5	18.9571
56.6464	6.41146	20	1.93851	25	1952.97	17.8362
3.83837	6.31925	30	2.23389	27.3614	3541.36	14.8597
96.1615	7.232	31	2.50372	25.1133	4634.91	23.0507
21.7832	7.10968	39	1.57791	33.3	2731.92	14.1107
90.3295	7.11002	23	2.89118	33.3	3217.43	16.2777
100	7.232	30	2.73615	25	2581.33	20.6756
100	7.232	40	2.44271	33.2396	1270.6	15.3653
77.2878	6.75164	40	2.80229	25	2703.97	16.7858
100	7.232	40	2.37372	26.1543	4833.2	26.4609
59.0112	6.49304	31	2.56157	33.3	3186.41	34.8787
100	7.232	28	2.49136	25.6677	3610.3	18.6266
100	7.232	31	2.0032	25.7618	4636.5	20.9872
100	6.24208	30	1.94027	32.2643	1672.95	28.0673
6.30853	7.232	40	2.74611	33.1668	1596.58	25.2608
100	7.00009	40	1.94561	25	3396.64	20.8737
2.10819	5.8232	39	2.11604	32.3347	1270.6	13.8481
100	7.07569	30	2.44679	25.1395	3653.86	20.9228
47.8698	7.04611	29	2.39288	32.3987	1270.6	11.9685
17.0985	6.70239	30	2.86886	32.7208	3937.25	19.8255
100	6.64981	39	2.48987	25.1665	2014.75	19.2219
100	7.232	40	1.70948	25	4158.97	16.6049
98.4398	3.90559	38	1.50504	25.0782	2226.43	12.1302
67.2229	3.75669	39	2.67057	33.044	1633.19	22.8751
88.082	7.232	30	2.68588	25	4729.6	22.2474
100	6.44387	30	2.78378	26.1637	3429.34	17.5737
58.493	6.29424	40	1.96204	33.3	2487.44	15.991
100	6.68969	20	1.61431	25	2534.77	18.3858
2.79389	6.2799	29	1.50277	25.4855	1673.88	18.4382
100	7.232	32	2.66338	25.9384	3756.13	19.7759
56.1174	3.591	22	2.94022	25.8366	1270.6	14.5591
62.5	3.591	30	2.88406	25	1506.87	16.3199
100	6.14554	22	2.64546	25.2424	3323.68	19.6009
100	6.89644	31	3	25.5339	4342.53	21.3357
0	6.05485	40	2.72797	25	4044.58	18.3569
100	7.232	29	2.46297	25	4094.32	17.4764
9.01255	5.43878	20	2.52339	33.3	1270.6	9.71265
0	6.68398	30	1.68606	32.3158	3104.72	19.4914
100	7.232	30	2.82854	25.6757	3682.01	17.6208
97.8345	6.9899	30	3	25	2930	20.5741
100	7.19	30	2.70027	33.3	2505.71	22.5001
99.1109	7.232	29	2.75688	25	3063.71	24.1168
100	7.232	31	1.5	25.7069	4137.37	19.5477
90.7173	5.97054	22	2.77627	26.2099	4166.56	15.6764
7.86414	6.45763	32	1.73085	33.3	4087.23	18.9576
12.7766	6.479	39	2.26622	26.0239	1825.37	12.9192
61.5272	3.591	30	2.38671	25.5696	1353.97	22.0178
100	7.232	31	2.77681	25.3222	4612.62	15.2964
61.0766	6.19717	30	2.75782	32.064	1270.6	20.6445
53.1301	3.68794	29	2.59943	33.3	1270.6	14.6356
8.24654	6.90732	31	2.41574	33.3	3664.49	19.1095
100	7.232	40	2.75415	33.3	3882.81	14.7106
55.5785	6.47192	32	2.39205	33.3	1887.78	14.6879
54.7192	3.591	29	2.45677	33.2965	1270.6	16.0428
100	5.96443	40	2.4904	33.1664	2139.71	20.6316
4.01158	7.232	40	2.91171	25	3375.95	18.3768
100	6.97212	31	2.50266	25	3648.5	12.919
0	6.98584	38	2.41426	25	1966.28	9.61
98.361	6.41789	20	2.73269	33.3	2248.07	16.542
7.97223	6.68212	20	2.57276	33.3	1270.6	11.8576
94.079	7.21539	29	1.75711	32.9478	2560.38	25.5957
100	6.13729	39	2.67624	25	1883.41	16.8929
12.2174	6.59479	40	2.69494	33.3	3714.39	29.5107
100	6.2266	31	2.29999	25.4137	4021.26	15.796
100	6.69714	40	2.46393	32.9062	1474.22	13.1953
100	4.00636	31	1.78894	33.0845	2080.44	14.933
90.8631	6.81147	30	1.86387	25	4374.95	19.5099
100	6.6731	30	2.70076	25.6418	4416.28	14.2945
9.16274	6.81244	29	2.33448	25.3959	4261.9	19.3339
69.5966	3.591	20	1.5	33.1932	1270.6	15.4895
15.1068	6.35248	20	2.85696	33.2195	1314.19	15.7818
100	7.0779	31	2.59472	25.9906	3987.51	21.0578
57.763	3.591	29	1.5	33.3	1270.6	12.3611
55.9364	7.1274	20	2.77029	33.0859	2948.99	18.2048
57.3159	3.591	20	2.36355	25.1161	1574.5	14.2669
100	7.13701	30	2.57837	32.5238	1755.06	17.1518
56.4156	3.63257	38	2.55243	32.4942	1598.83	23.9038
96.2503	3.591	23	2.78629	25.3171	1270.6	15.4827
100	7.232	40	2.71267	26.4718	4833.2	19.3023
56.4919	3.591	40	2.9897	33.3	2954.88	10.9423
100	7.232	40	1.5	25	4833.2	22.4475
55.3184	7.03762	29	2.64963	33.3	1270.6	17.4576
95.2799	6.97335	29	2.68427	26.0071	2857.29	19.6025
100	7.232	30	2.1648	26.071	3764.91	17.5639
58.7201	3.591	40	1.54534	33.3	2038.17	13.4648
90.3227	7.232	32	1.86698	25.2453	4833.2	16.4924
55.3206	3.591	30	2.27934	33.3	1270.6	19.0446
60.7797	3.591	20	2.61584	33.0819	1270.6	17.4638
97.7752	6.9763	31	2.48136	25.9895	4027.08	20.6006
100	6.29504	31	2.52671	33.3	3314.57	18.2549
100	7.15023	30	2.25588	25	3596.59	20.2141
50.5081	3.591	31	2.8006	33.3	1270.6	14.0859
58.267	3.591	30	1.58789	25	1415.54	26.2689
96.1916	6.78739	40	2.6588	25.4009	4383.4	21.9499
59.2451	3.78023	40	2.407	25	2150.95	19.6027
52.5742	6.96179	20	2.7281	32.248	1882.08	20.989
100	7.01477	20	2.50151	25.7436	2020.22	15.6282
3.23711	3.88635	20	1.59445	32.8032	2032.61	15.5732
62.2904	6.28605	28	2.83147	25.614	3539.75	20.6767
0.264334	6.47177	31	2.54834	25.2292	4084.26	19.5901
93.9596	7.20583	31	1.77634	32.7098	3936.01	14.9556
100	6.69776	30	1.5	26.4038	2545.49	11.7665
0	7.12703	36	2.76049	25.8453	3253.15	14.155
3.07099	6.86702	32	2.58872	25.2754	3643.49	21.8987
61.1943	3.81498	20	2.35531	32.5796	1270.6	14.2514
95.3859	6.55498	40	2.25203	33.3	1374.2	16.1181
100	7.232	40	2.49524	25.6283	3767.13	17.9713
61.3338	3.591	21	2.26368	25.1811	1270.6	16.352
100	7.03764	31	1.72521	26.7516	4222.77	17.4721
0	4.0705	39	2.06369	25.9471	3574.86	17.0191
100	7.232	40	2.68647	25.0966	1764.32	12.3339
5.84721	3.591	31	2.35281	32.3956	1522.91	22.2883
56.9647	7.0684	29	2.53127	32.5075	1270.6	19.3271
51.0165	6.63051	21	1.85129	33.1762	1976.47	17.3178
10.3267	6.08515	20	1.55563	25.9479	1270.6	19.1979
100	6.4482	21	1.77648	25.5743	1270.6	13.5693
55.1251	6.79444	20	2.33716	25	1781.54	20.0048
100	6.70565	20	2.41023	33.3	1339.3	20.2768
100	7.09087	30	2.50091	25	2052.85	15.498
63.9379	6.4179	29	2.78917	32.8732	2403.09	17.2451
100	6.92599	20	2.58241	25.6938	4112.4	18.588
54.0221	3.76708	20	1.5	33.3	1270.6	13.7126
100	7.09173	21	2.67387	33.248	1802.49	18.6704
16.026	6.44957	31	2.77803	33.3	1384.24	14.354
89.2893	7.09931	31	2.38057	25.2581	3635.07	24.0806
56.649	7.232	29	3	33.3	4099.89	22.0379
100	3.70465	40	2.82669	25	2753.74	13.9335
88.8473	7.17479	30	2.51339	25.2497	3863.99	17.0318
57.8759	3.591	20	2.35902	33.3	1833.97	18.6802
96.9287	6.72454	20	1.62462	33.3	2441.21	11.4995
72.3473	3.591	29	2.76303	33.2684	1270.6	15.6016
0	7.232	20	2.55418	31.9496	2972.26	20.2272
56.4205	7.09044	30	2.62713	33.3	2852.94	10.3157
100	6.77776	31	1.67838	26.0488	3359.86	21.7336
0	5.53104	20	2.38266	26.2892	1270.6	16.8299
100	6.98117	40	2.70689	25	3357.85	20.3777
4.37498	7.04429	31	1.60201	33.3	3148.94	19.9961
100	6.80864	40	2.62987	33.3	1739.66	20.5287
95.3425	6.66081	32	2.81069	33.3	4371.22	26.972
100	6.45838	40	1.97876	33.3	1270.6	24.8952
100	6.69451	40	2.45593	25	3638.93	17.9946
92.6239	7.232	33	1.5049	25	3912.09	20.8514
13.6602	6.20974	20	3	33.3	1270.6	11.0336
2.97796	3.591	20	2.18609	32.7874	2687.75	30.0218
56.3406	6.82231	20	1.69251	33.3	3565.35	15.3062
97.4425	6.75939	30	2.71383	33.3	3558.07	16.331
65.7074	7.232	29	2.18535	32.6525	1270.6	15.5562
94.1328	6.40626	31	2.05715	33.3	3853	29.1146
0	7.08532	39	2.48	32.8641	2910.14	25.5369
100	7.232	40	2.24168	33.3	4217.6	19.4875
100	7.232	40	2.42417	25	4010.29	12.8219
100	6.66948	21	2.64509	33.3	1270.6	13.7545
58.4816	3.82769	39	1.56961	33.1946	2775.88	15.9983
25.7471	3.591	40	1.5	32.871	2143.83	19.9541
56.2671	3.591	31	2.85854	33.3	1698.99	18.2533
93.1606	6.27894	20	1.77769	26.0378	1839.46	23.8673
84.1983	6.7345	30	2.65924	25	2866.42	18.8008
11.9226	6.64521	28	2.85748	32.8008	2233.47	16.1035
59.8115	3.591	37	2.60122	32.8136	1270.6	18.2005
89.5107	7.232	30	2.47517	25.5284	2632.45	21.4323
18.043	6.45579	30	2.55462	33.3	3103.6	15.3826
50.2295	4.14284	40	2.58301	25.5689	4086.01	12.8551
53.7461	6.34266	29	2.00627	25.5087	4066.91	29.8157
57.1185	7.232	29	2.55951	25	3563.39	19.0775
100	5.93002	36	2.28658	33.3	2190.93	19.6454
59.4583	3.591	30	1.85434	25.9546	1270.6	17.3421
100	6.80738	40	2.43458	26.0081	3554.19	20.9553
62.2548	3.59246	37	2.50867	25	1270.6	25.342
0	6.43761	29	1.5	33.3	2409.5	13.9217
62.7228	3.591	29	2.61564	33.0678	1270.6	16.6153
12.8301	6.60139	33	2.74437	26.061	2268.63	16.5473
56.9055	7.232	40	1.5	33.3	3655.01	14.0369
92.8056	7.09743	31	1.65268	25.5284	2369.22	18.6097
85.7926	6.96588	29	2.68284	26.566	4218.8	11.6891
60.623	6.82649	40	2.13697	25.7167	3050.25	19.5076
61.2719	3.591	23	2.797	33.1359	1812.64	15.9102
94.4245	6.67549	20	2.46003	33.3	2555.65	15.5785
100	7.232	39	2.53509	25.6169	4463.14	22.28
100	5.92082	40	1.9614	33.3	1777.41	17.4343
67.5023	6.46537	28	1.89757	25.2398	3900.94	16.7266
91.4232	3.591	28	2.49669	33.3	1569.03	14.7292
6.69749	3.591	22	2.60889	33.3	1270.6	16.2439
100	7.16568	31	1.5	26.624	4368.06	20.0249
3.77345	6.59293	30	1.5	25.7688	3855.72	14.0563
0	6.95237	21	2.68022	25.7585	3125.99	17.1902
56.0401	4.17458	20	1.59358	32.7177	3734.93	17.8299
94.0961	7.232	20	2.36124	33.3	4151.75	22.5488
54.7071	3.591	27	2.61412	32.8787	3876.2	15.5839
51.4827	3.89373	30	2.69968	33.3	1270.6	15.6967
100	4.10336	31	2.69966	25.6277	1786.3	24.2259
100	6.89614	30	2.61453	25.8426	4547.83	19.7684
60.0324	3.591	20	1.90451	33.3	1270.6	11.6717
0	6.93233	28	2.04795	25.6277	2594.84	10.3619
13.1135	6.61301	40	2.74503	32.6685	4088.02	19.7843
93.4193	3.591	39	1.69453	33.3	1716.03	20.7182
50.6724	3.591	20	2.20168	25.855	1270.6	14.4399
53.9883	3.83917	39	2.6265	25.044	1270.6	15.1324
0	6.45538	20	1.5	33.3	2787.96	16.865
51.7973	6.64809	29	2.71983	25.3457	1468.23	14.5523
100	6.84262	31	2.8064	33.1859	3239.04	21.2959
63.458	6.89186	29	2.34489	25	1270.6	14.4731
98.7315	6.46202	40	2.48639	25.3765	3202.16	15.3054
18.5375	6.6495	40	2.56234	33.2167	3650.41	19.4969
100	6.73123	40	1.82566	32.8878	3876.01	18.7535
92.6322	6.77992	29	2.65046	25	4797.97	21.5305
79.2473	6.19228	20	2.54048	33.3	1470.71	15.8469
52.8201	6.1466	30	2.53176	25.2923	2845.01	9.82218
60.8467	3.82267	38	1.78085	26.0117	1270.6	18.9669
100	6.94999	22	1.51028	33.3	2411.91	16.9461
100	6.58779	30	2.30404	33.3	2968	13.9741
3.94328	6.69206	31	1.88573	25.8856	2797.22	17.4625
88.9581	4.01096	30	2.51848	33.2171	1520.32	9.61
57.5644	6.44653	29	2.54283	25.5831	3214.14	22.9927
100	7.232	40	2.60993	33.3	4702.59	30.2964
100	3.86955	30	1.78057	33.3	3856.03	18.6821
93.215	7.21542	40	2.82033	25	3423	17.778
55.3431	4.51816	28	2.90673	25	1270.6	14.4861
5.51448	7.08277	20	2.37962	25	3770.61	23.7999
58.8898	3.74918	20	2.03489	25.4361	2726.81	22.9074
96.9645	6.69586	30	2.86828	33.3	3885.02	17.576
97.9652	3.591	20	2.58171	33.0476	3315.27	14.9215
0	6.59407	32	1.87444	25	2637.08	31.5263
94.2663	6.82992	29	1.5	25	2390.81	13.4072
100	7.232	29	2.57063	25.5039	3551.57	9.61
51.3333	3.591	37	2.5646	33.3	1270.6	16.9342
100	6.87185	30	2.34637	25.6878	4217.47	11.6259
63.3874	6.61261	30	2.53408	32.6696	1738.02	12.7004
56.0175	3.591	21	2.96098	33.3	1270.6	10.9515
62.1146	3.591	20	1.62081	33.3	1270.6	15.6983
46.5103	7.232	29	2.83465	33.3	2707.81	13.2476
99.0696	3.69402	40	2.82845	32.2976	3233.77	19.6863
90.0845	7.12623	20	2.49666	33.3	1905.46	16.3973
52.2517	7.17822	31	2.74414	33.3	1616.26	19.4268
100	7.02254	30	2.52184	33.1187	3476.85	22.0558
100	7.232	30	2.82723	25.1124	3941.86	20.0234
90.7017	6.4006	40	3	25	3941.74	22.0779
100	6.51102	40	1.75946	33.3	2415.28	17.3441
66.2163	3.591	20	1.62601	25	1270.6	16.9724
14.0859	6.85066	30	2.48731	33.3	1270.6	27.9303
100	3.78999	40	1.8405	25	4359.44	15.7094
100	6.75993	38	2.06787	33.1004	4608.37	17.7605
48.6265	3.591	30	2.75589	32.4218	1270.6	18.7017
100	6.65448	30	1.60725	25	1332.86	18.8223
62.1023	3.591	40	2.61718	32.9804	1270.6	14.5546
97.6205	7.232	30	2.58298	33.3	1673.96	21.9941
16.5668	7.00633	40	2.71915	25	4355.34	20.0857
100	7.232	40	2.6425	25.1111	4535.33	25.2305
100	6.84399	31	2.52346	25.1417	1631.48	14.8263
100	6.10642	30	1.5	26.469	2752.06	15.0239
52.4961	3.591	20	1.5	33.2318	1750.17	13.8501
64.853	3.591	20	2.46321	26.0421	1270.6	17.9028
9.67839	7.232	21	2.51639	33.3	3483.14	22.2696
4.07117	4.00893	29	2.55691	32.746	1916.57	19.2167
60.9007	3.591	30	2.86318	25	2604.76	18.7466
100	7.20953	29	2.6406	25	3335.88	15.5955
96.5994	6.93082	30	1.54828	33.3	2742.14	21.1036
51.6689	5.81224	40	2.82901	25	1270.6	24.4999
0	3.591	30	2.92587	25.4832	3709.79	18.1043
100	7.06518	32	2.28428	32.4513	1500.42	12.9428
3.17871	4.26713	20	2.52359	25.4568	1270.6	20.5929
96.5869	7.232	30	2.21696	25.1719	4833.2	20.1213
16.2637	6.66047	20	2.78892	25.1049	1616.63	17.4379
63.3305	6.98413	31	2.50676	33.3	1527.56	14.6465
97.0348	7.232	40	1.55885	25	4213.79	19.5188
53.9923	5.8978	20	1.82749	25	1270.6	18.3019
100	6.77286	39	1.5	25.9523	3122.24	16.9216
60.836	6.11127	23	1.93864	33.3	2997.02	13.7451
51.8803	4.25001	30	2.71706	25.2524	2705.81	31.234
58.0705	6.92497	30	1.50426	33.3	2230.66	17.5341
18.3221	6.92829	30	2.51987	25.6529	3813.59	17.188
100	3.86659	27	1.8419	25.2275	3431.66	22.5507
50.9843	4.11985	20	1.7996	33.3	1270.6	29.1225
43.9746	3.591	39	1.74891	25.6194	2937.17	11.6918
2.56721	7.232	40	1.52231	25.7817	4352.15	16.4263
4.32181	3.87855	20	1.85889	33.3	1903.64	18.101
0	6.79786	40	2.66194	25.4511	3202.81	22.6095
100	6.82652	30	3	27.0211	2032.77	16.8771
97.2496	3.88276	38	2.69149	33.0532	2409.56	17.3764
89.9994	6.90106	40	2.75372	33.3	4066.62	19.7624
58.0293	3.591	20	2.55291	33.3	1270.6	16.3831
100	6.62079	39	1.57679	25.6441	3001.77	20.7723
64.7396	3.591	31	2.45246	25	1567.96	15.4173
85.7832	6.76126	28	1.77225	33.3	4007.88	28.9553
93.5965	7.232	31	2.57022	25.2109	2926.08	23.0133
82.3224	6.37848	39	2.58646	25.7967	3413.83	14.4593
50.9497	5.93455	22	2.60077	25.7032	3201.01	16.7464
0.319391	6.40327	20	2.71019	25	1300.31	15.8015
100	6.81972	20	1.68395	33.1309	2480.83	21.6518
13.8012	6.4369	21	1.66659	25.0762	4223.8	13.6499
57.1305	6.37107	40	2.6933	25.3288	3460.73	30.6351
100	7.232	33	2.88449	25.1002	4833.2	14.779
100	6.66758	39	2.84118	33.3	1345.94	15.8199
61.2889	7.232	32	1.59683	25	3861	23.1568
1.43261	6.53794	40	2.4061	25.6463	3509.22	16.0029
58.3644	6.7944	28	1.68478	33.3	1270.6	15.455
0	3.591	23	2.29871	32.825	1270.6	17.7149
0	6.37147	31	2.49938	33.3	2781.31	19.9887
100	7.232	38	1.95613	25.7321	4726.65	17.4091
53.8221	3.591	22	2.5279	25	1270.6	18.345
100	7.232	40	2.7605	33.3	4376.18	16.7543
100	7.232	30	2.64679	33.3	3208.22	14.7307
54.6652	6.51755	29	1.82265	26.3771	3733.49	16.3032
100	7.107	40	3	33.3	3808.52	15.2965
59.7321	3.69149	30	2.11876	25	1308.27	17.9096
100	6.66254	30	1.70053	25.5428	3722.97	13.6228
24.0059	7.232	32	2.76828	25.9023	3508.43	34.4457
12.126	7.232	39	2.40635	33.3	1845.05	16.1673
100	6.24617	30	1.7118	33.3	1813.84	11.168
100	6.74885	39	2.81267	26.4264	3715.26	18.3945
96.4929	6.1309	20	2.19101	33.1568	3655.76	16.3952
100	6.88389	20	2.11646	26.7208	1708.94	14.1342
100	6.24984	30	2.99785	25.3074	3504.68	27.7015
46.9946	3.591	32	1.97737	25.6814	1270.6	25.1957
12.4435	5.98967	31	1.69353	25.4479	3958.11	15.4738
13.6561	6.21087	39	1.91058	25.3796	1559.1	20.0373
61.196	6.60512	30	2.52977	33.3	1377.74	16.2269
100	3.591	29	1.86653	25.8928	2179.58	15.5232
0.338175	6.99076	29	3	25	1270.6	35.6254
100	6.1961	39	1.5	33.2709	1965.79	15.1794
100	3.591	39	2.61612	25	3283.29	17.7994
5.69166	6.48256	40	1.80551	33.3	4236.58	23.3662
100	6.6432	30	1.51259	25	2399.92	17.2408
90.5122	3.591	40	2.90685	33.3	2040.23	11.9813
98.5677	7.232	31	2.83087	25.9941	2327.73	15.833
11.2176	6.75066	40	1.84529	33.2502	3925.36	18.6197
16.6464	6.57764	29	1.83921	25.7756	3841.58	19.8721
49.1423	3.591	20	1.98692	25.1668	1270.6	9.62234
100	6.29673	39	1.70341	33.3	4133.34	17.9486
56.5685	5.79282	29	2.64923	32.8663	1581.79	14.8216
0	3.591	40	2.70642	32.6019	1305.6	20.5958
7.62825	7.232	40	2.52628	25.5473	3288.39	17.2615
2.06539	7.232	40	2.67181	25.4012	4797.08	23.9569
100	6.57291	31	2.71133	33.277	3574.24	21.1205
10.4352	7.18383	40	1.76409	32.6752	4019.54	17.5379
59.8974	7.07045	30	2.81828	25.6168	3495.66	18.6724
98.3401	6.63008	29	1.52865	33.3	3069.98	14.0427
9.48889	7.232	40	2.74651	25.6766	4027.56	14.2238
52.1799	5.57043	23	1.8878	26.0037	1471.2	21.1901
94.7991	6.85346	28	2.92471	25	3111.62	19.1295
93.8918	6.82801	20	2.72986	25.208	3614.11	26.0376
100	5.81972	21	2.83738	25.7203	1270.6	13.1095
100	7.0822	38	2.54157	25.4803	3744.38	16.2018
100	3.591	30	1.64827	25	3774.32	22.4642
100	6.94295	40	2.52874	33.2492	3886.56	17.3918
53.4828	6.19761	39	2.93209	25.0998	2996.08	14.3541
51.2789	7.232	20	2.4326	25.0309	1545.9	19.4862
48.4749	3.877	20	2.4495	26.0439	1270.6	17.2906
0	6.92651	37	1.54376	32.9347	2710.15	18.3337
54.1782	3.591	30	2.30355	32.9921	1354.83	17.5261
100	6.33048	38	2.42095	33.1593	3118.24	18.1935
100	6.73539	29	3	25.322	2807.37	17.5319
53.2079	3.591	29	1.58095	25.2175	1293.32	13.6259
89.7084	6.74415	31	2.94994	33.3	3658.36	17.4744
100	6.8431	40	2.01353	33.2049	3071.56	13.4984
89.5068	6.55283	20	2.03839	25.4508	4494.69	28.2005
61.0628	6.54445	38	1.72701	33.3	2356.39	16.3624
100	3.591	20	1.56597	33.3	1487.12	16.1842
100	7.15269	40	1.5	25.08	3156.42	16.8758
4.56066	6.28625	29	1.87569	25.5077	1733.36	22.8275
100	7.232	31	2.72609	33.3	3660.95	17.1193
100	3.591	40	2.57271	32.5459	1270.6	15.8422
100	3.591	30	2.64446	25	1270.6	20.3637
0	3.70939	37	2.2505	25.261	1270.6	13.4783
0	7.10459	31	1.67498	33.3	1819.88	15.9175
56.307	3.91919	20	2.54507	25	2882.8	18.6872
55.8194	4.0007	30	2.54898	25.5859	1270.6	18.7443
58.0475	6.55932	20	2.39014	25	1521.41	18.9622
100	7.0313	31	1.50261	25	3870.59	14.5744
59.271	3.591	39	2.53973	32.3415	1443.28	21.9868
56.0812	3.591	29	3	25.109	2055.77	16.6622
100	6.62913	40	2.81391	26.0635	2919.61	29.4866
59.3843	7.232	40	1.5	25	3311.64	15.4605
5.12903	6.1328	29	2.3965	25	1270.6	11.1423
60.9264	5.443	30	1.97516	25.369	1883.37	9.61
97.9513	4.07385	40	1.5	33.3	2630	23.8817
75.2481	7.13034	30	2.72614	33.3	2248.46	22.1774
53.2652	3.591	37	1.60142	33.3	1270.6	14.5029
100	7.15353	38	1.64255	33.3	3242.48	23.636
70.0415	3.591	20	2.7719	25.7283	1270.6	11.7402
100	6.58957	39	2.69289	25.5441	3110.91	24.5021
0	7.18038	20	2.64258	25	1905.43	27.7999
2.6344	7.232	40	1.5	32.6283	2084.36	18.228
12.2503	7.11829	29	1.5	25.3633	3042.83	18.6538
49.4283	6.40198	29	2.44509	25	1270.6	21.6807
59.4413	3.591	20	1.56209	33.3	1270.6	15.2596
16.5493	6.92664	21	2.63558	25	2790.19	13.5123
100	4.04876	28	2.86723	25	1917.88	18.4629
100	6.94988	30	1.82952	25.3172	2776.5	22.2192
64.4214	3.591	22	3	33.3	1270.6	13.2832
99.14	7.12016	20	2.4122	25.0254	3591.29	16.3467
12.6336	6.14612	30	1.67927	25.4314	1548.14	16.5571
100	7.232	40	2.65986	33.3	3880.02	19.7456
97.0103	7.232	40	2.79581	25	4168.04	21.3529
63.747	3.591	31	2.82829	25.4312	1270.6	20.418
100	6.92077	30	2.17291	25.8565	4833.2	21.7258
94.8852	6.91199	39	2.60833	33.3	1752.56	14.2629
53.7293	3.591	30	2.8019	25.1208	1270.6	11.0002
50.7709	6.57127	31	1.84858	25.374	1481.76	11.4848
55.3794	5.95752	40	2.31414	25	3008.05	17.2514
64.3487	6.73902	30	1.96922	25	1824.59	20.5852
52.1591	6.95808	40	2.82379	33.3	4833.2	16.4554
93.7813	3.73679	40	2.78469	25	1648.87	22.2051
90.2926	4.32537	39	2.52433	25	3546.86	14.4787
100	7.232	21	2.1999	32.9461	4167.52	23.1224
58.2659	3.591	32	2.76168	25	1270.6	13.3452
0	4.11119	20	2.61317	25.353	1270.6	15.426
0	6.59155	31	2.68539	33.3	2572.11	16.6665
22.569	6.26784	37	2.96433	33.3	1643.22	30.4181
3.32191	6.72667	37	2.74452	33.3	3283.33	15.3073
16.1425	6.98796	38	2.76656	25	4029.45	24.5095
51.1533	3.591	20	2.8924	25	1270.6	17.0437
28.5741	7.07499	23	2.76839	26.5216	4833.2	16.3519
100	7.20719	29	2.36185	25.1051	3240.33	15.1447
100	7.07683	40	2.50671	32.525	2101.81	18.9873
100	7.232	40	2.14148	25.4969	4209.41	22.5708
100	7.09138	40	2.46613	25	3701.68	22.3677
72.0935	6.99445	20	2.93519	25.7699	3741.93	14.8381
0.213235	6.40299	40	2.59219	25.8758	3163.49	18.4759
61.1747	3.591	20	1.50832	25.6995	1459.83	13.3279
100	6.71249	40	2.44902	25.1067	3030.53	26.0136
100	7.0783	30	1.60515	26.0921	4716.2	22.4011
51.6187	3.591	31	2.84985	25.3626	1604.11	14.3865
65.83	3.591	20	2.39	33.3	1653.68	19.6063
64.6828	3.591	20	3	25.4545	1270.6	14.0046
90.6727	7.232	30	1.82024	25	3923.09	19.5441
3.58565	6.62459	30	2.70986	25	3831.49	15.6674
66.0833	3.591	20	2.3745	33.3	1270.6	17.4242
47.9525	4.17852	31	2.48875	32.4502	1270.6	10.124
50.7979	6.48838	20	1.7692	25.8814	1777.34	15.9114
100	7.232	40	2.52765	25	2216.99	13.5685
100	4.50922	39	1.63939	25.7835	2932.43	16.9007
100	7.15555	28	2.6622	31.893	1837.87	23.1572
8.3385	6.22045	21	2.82837	25.2893	1671.15	24.2512
66.1549	3.591	29	2.58574	33.1103	1270.6	21.0989
100	6.95656	29	2.05078	33.3	3899.19	19.2404
10.2806	3.591	20	2.80716	25.0222	3614.84	15.2704
55.32	6.54109	30	1.80661	25.392	1882.78	16.8873
100	6.46489	29	1.81459	33.1064	3442.3	16.3246
99.0481	6.66693	20	1.94255	32.76	1657	16.1791
62.0643	3.591	20	1.62546	26.2025	1270.6	23.7859
0	6.75276	28	2.71963	25.8758	4060.94	12.7667
55.6053	6.85248	23	2.55887	33.1174	1270.6	11.6087
59.1951	7.19549	23	2.50315	33.2553	2101.4	17.3613
100	7.232	30	1.5	25	4611.63	14.1448
100	6.8905	30	2.63325	25	3899.23	22.7622
92.6062	7.07025	32	2.70532	26.0358	2801.84	16.5851
5.6196	6.67498	32	1.52398	25	4434.13	17.0522
100	6.51114	21	1.84335	33.3	2136.57	10.6517
13.0595	7.232	30	2.60523	25.1189	4188.93	23.2993
4.45127	6.00968	31	2.73354	25	1953.1	17.2067
53.5088	4.05141	30	2.76247	33.0961	1800.95	20.2928
56.9682	3.61283	29	3	33.3	1270.6	13.6887
100	7.232	30	1.5	25.484	4250.77	13.0538
18.4179	6.95702	40	1.66167	25.7054	3293.88	23.1283
100	7.07106	40	2.69383	25.8387	1702.44	18.8273
100	7.06977	39	2.61211	25.7173	3232.2	14.9035
52.6708	3.591	39	2.62935	33.3	3797.82	16.6937
57.9212	3.83552	38	2.75856	33.3	1270.6	21.7607
77.7782	3.591	40	1.5	33.3	1513.78	14.5309
100	7.04792	20	1.96459	26.2575	2314.07	15.3944
13.7568	3.591	20	2.67772	33.3	1270.6	11.2609
100	7.232	31	2.78837	33.3	3695.68	16.195
100	3.591	28	3	25.244	1278.28	17.0005
53.5118	3.591	29	1.5	33.3	1270.6	13.6427
96.1143	6.43784	20	1.89097	25.2959	3042.3	17.2897
100	7.232	40	1.73639	26.3773	3984.99	19.8394
100	6.77029	40	2.3697	33.3	2936.32	18.437
100	7.232	30	2.45414	33.3	1457.64	20.4514
2.99452	3.591	38	1.694	33.3	1270.6	14.2994
100	6.83488	30	2.47178	25.6689	4067.68	17.8266
100	6.59843	30	1.66817	32.8453	3354.51	17.4493
52.5405	3.591	20	2.68565	25.9188	1270.6	16.8298
64.6789	3.70981	20	2.88839	25.2139	1270.6	22.6529
100	3.66461	40	1.74813	25.4785	1936.27	17.6103
100	4.1504	30	2.91184	33.0358	1905.16	16.0249
81.9184	6.97068	29	2.56391	33.3	2898.8	13.8214
100	6.98308	31	2.32404	26.0113	4258.99	16.9949
93.9456	6.49944	40	1.94701	25.1426	3616.76	15.9677
100	7.232	30	2.52407	25	3394.65	15.8619
51.8414	3.591	20	2.86962	25.2891	1270.6	14.647
57.9313	5.92243	38	2.19963	25	3425.5	16.0215
0	7.16196	40	2.57316	25.2734	2143.75	14.6098
98.3463	7.232	40	2.47281	25	4652.7	15.8737
100	3.591	40	2.47893	25.8891	2237.81	24.9728
55.4853	3.90319	28	2.24563	33.3	1270.6	19.4475
91.3765	6.53092	28	2.27566	25.4227	3146.74	19.3716
56.7995	3.98064	30	2.40925	25	1407.13	17.5748
54.4973	6.40384	31	1.89963	25	3266.85	16.8267
9.00531	7.07737	29	1.77622	25	3640.63	15.766
7.05318	6.48141	38	2.53139	25	3958.55	13.0124
100	7.00926	31	2.14198	25.8861	4385.27	16.0084
100	3.79196	30	2.82125	25	3335.08	18.317
86.888	5.87077	30	2.25166	33.247	3618.95	24.0274
5.40716	6.81449	40	2.57677	32.5663	3529.6	18.6633
1.73634	6.74259	32	1.7655	25	1947.74	14.3772
96.061	7.232	31	2.95792	26.6123	3724.1	17.8948
63.5077	3.78089	28	3	33.3	1981.18	17.1832
87.6826	6.55909	20	2.12214	25.2109	2524.14	19.6204
58.3849	3.591	39	2.66537	25.7942	1544.03	15.0133
92.9492	6.60276	31	1.66829	25.9427	3584.11	14.0942
88.5148	6.98317	30	2.67874	25	2052.4	16.9865
90.8711	6.57543	29	1.75751	32.9578	2580.97	11.3394
65.4995	6.75417	38	2.64293	33.3	2106.76	14.3541
100	6.56123	21	2.68089	33.3	1830.6	14.5018
50.8656	4.01135	20	2.55561	33.3	1270.6	13.5479
0	3.591	40	3	25	1270.6	15.7576
98.446	6.64003	31	1.5	25	3841.36	17.434
6.80879	6.85987	31	2.62131	33.2558	3362.81	9.61
92.8296	3.591	22	2.45743	25.3702	1270.6	14.0829
56.1549	3.591	30	2.65892	25.7051	1270.6	16.296
57.1313	6.60831	21	1.83335	33.1216	1355.75	13.4166
96.4658	7.21192	40	1.78571	25	3010.64	17.5904
6.71569	3.591	32	2.41809	33.3	3429.85	15.7046
96.984	6.79879	40	2.42446	26.4824	4482.23	16.4333
16.4499	7.03572	40	2.6108	26.3565	4833.2	21.3184
63.431	3.66095	20	2.50964	25.3594	3475.67	25.6536
58.2309	6.68412	29	1.70696	33.0823	1270.6	14.4101
100	7.232	40	2.72837	25	2379.28	26.541
19.3682	6.53898	38	2.55972	33.2344	2756.18	13.2552
14.7694	3.79286	39	2.59509	33.3	4312.08	14.9601
100	6.48139	29	2.65495	25	4486.68	16.6059
100	7.232	30	2.79024	25.0378	4723.7	14.0494
59.7769	6.22423	28	2.52784	25	3395.26	25.3736
56.5956	3.591	38	2.7804	25.4785	1270.6	17.9511
91.6145	7.232	23	2.72327	25.2095	2966.67	17.4958
100	6.52602	29	2.98497	33.3	1701.52	31.3986
100	7.13902	30	2.88049	33.3	3690.01	20.2579
66.4264	6.65887	40	2.80951	25	2594.15	14.4456
57.1978	3.86672	20	2.56739	32.1604	1270.6	15.0665
100	6.73742	40	1.79054	25.5893	2065.96	15.0162
59.0185	3.63343	30	2.74875	31.3651	3471.61	19.6721
11.4475	6.67512	33	1.79265	33.3	2377.79	17.0968
94.7474	5.55616	20	2.97011	33.3	1270.6	14.5507
100	6.8969	40	1.72726	25.6974	4833.2	38.1669
96.1515	7.232	39	1.5	33.3	3931.78	15.1464
100	3.93784	30	2.48686	25.1197	1506.48	27.8766
17.2966	4.73764	38	2.03299	25	1853.57	19.9245
100	7.01817	20	2.3462	25.4313	1561.71	20.2778
100	6.25803	32	1.5	25.4396	2872.89	13.5441
59.5786	3.591	39	1.91026	32.6994	1270.6	18.3797
100	6.78494	39	2.69936	25	1270.6	14.9021
52.3565	7.0583	40	2.28057	25.1437	2007.23	20.3555
99.2913	6.91516	30	2.60782	25	4673.26	15.0491
57.5939	7.00434	29	3	33.3	2996.13	11.4201
99.1195	7.232	31	1.91283	25	2491.59	16.0433
65.5671	3.591	22	1.52441	32.2528	1270.6	12.9503
10.6309	7.232	32	2.43316	25.8208	3666.26	23.9978
0	3.6612	20	1.74631	33.2074	1270.6	14.2936
60.7531	4.16383	21	1.5	32.8655	1555.97	13.6074
96.8828	6.26445	20	1.776	25.6284	2024.73	23.9601
1.99611	6.59607	38	2.69761	25.9634	3651.75	14.793
100	7.00172	32	2.84442	25.7129	4387.44	21.8067
100	6.7379	30	2.75516	25.1219	2908.14	17.6851
52.7866	6.58392	29	1.51418	25.3927	3797.54	12.2837
13.1219	7.232	32	2.60216	33.2114	4833.2	20.2376
59.564	7.22439	39	2.4214	33.1991	1778.75	20.1276
100	3.591	39	2.47437	32.8537	3078.95	13.1875
3.6324	3.93806	39	2.61231	33.3	3384.36	12.588
93.3798	6.5899	29	2.07039	25.3299	3618.23	17.7536
17.667	6.48137	20	2.6791	25.4595	2824.77	18.8071
5.77107	6.39794	30	2.23792	33.3	3832.94	13.6611
100	6.82118	21	2.79195	32.5254	3272.12	17.4736
100	3.92238	20	2.06528	33.3	1850.2	16.4378
9.99293	7.232	39	2.60381	25.7092	3969.34	19.7545
6.50158	3.591	29	2.48274	32.4345	2031.11	23.0697
100	7.232	32	2.71913	33.3	4481.22	18.4829
100	6.73748	30	2.74518	25.7879	3112.27	19.1668
100	6.25827	30	1.68948	33.3	3630.48	17.5824
8.35204	3.591	31	2.95973	32.354	1589.18	14.5372
56.7498	3.591	28	1.77823	33.3	1270.6	16.8368
12.1091	6.9499	32	1.5	25.5729	4252.31	21.7923
13.1038	6.60389	21	2.33513	33.3	3980.47	14.5732
50.849	3.591	29	2.45606	25.6205	1270.6	19.7462
58.8928	6.53559	30	2.40462	33.3	1435.88	14.6999
94.8554	7.08844	29	2.32137	25.0555	1680.38	20.139
98.4249	6.8889	29	2.49266	25	1270.6	15.4987
99.0348	3.591	27	1.51233	25.5571	1650.38	14.5083
76.4716	7.232	32	2.88627	33.3	3789.28	19.6416
100	6.70024	40	2.51782	26.6593	4833.2	20.6783
100	7.02408	30	2.32969	32.4479	3797.89	22.5446
0	6.23584	20	2.70289	33.3	1795.85	15.5811
0	6.47952	20	2.37821	25.3155	2133.6	20.6381
67.7857	6.62224	30	1.78831	26.1553	1425.79	12.1896
100	6.85634	31	2.94884	25.8776	3689.79	17.1927
61.0506	3.77894	28	2.90016	25.8739	1270.6	14.8606
64.0313	3.591	20	2.51557	33.3	1270.6	13.9434
100	6.69735	32	2.63586	25.2646	3605.6	16.2472
55.2368	3.591	40	2.30619	33.3	1270.6	16
8.61472	3.591	39	2.05401	25	2860.99	14.101
100	7.232	31	1.59857	25.0872	3787.67	13.3309
99.0397	7.01639	40	2.6513	25.9524	3518.87	13.7644
61.3443	3.591	29	2.44619	33.3	1567.12	21.5116
63.7288	6.84741	20	2.81973	32.4603	3363.78	17.1178
98.4531	7.232	29	2.27188	32.7987	4217.72	16.3229
50.5829	3.591	20	1.51748	25	1515.54	12.659
67.4719	4.02893	38	1.78146	25	1270.6	16.9933
53.1994	3.591	20	2.45218	32.6182	1565.18	19.1085
100	6.3581	40	1.72058	33.2096	3439.51	23.6756
58.7184	3.591	39	1.72724	33.3	1751.61	16.977
100	6.90722	40	2.2388	25.4297	3732.6	15.0967
54.9025	3.591	31	1.5	26.1061	2949.01	17.5357
43.7357	3.99144	20	2.46686	26.3816	2434.94	18.5309
99.5365	6.55714	30	1.75361	26.4069	3625.82	19.3381
48.4993	6.48106	20	2.49739	25	1298.3	19.4368
53.7419	3.591	21	2.73723	33.3	1270.6	13.8534
0.657357	3.75269	30	3	33.3	1270.6	14.6457
57.2751	5.88407	20	1.89349	25	2956.5	16.8539
50.6855	3.59387	23	2.52142	26.1376	1538.3	17.0352
47.1685	6.31903	20	2.60767	32.5542	2879.49	19.1763
16.572	6.22153	29	2.71485	25.4962	1624.67	34.6672
1.39056	6.99621	39	2.73269	25.072	2813.48	20.4255
1.31314	7.02749	29	1.5	26.0502	3485.56	23.2814
98.8654	7.09676	29	2.55878	25.4711	2930.21	18.2454
100	7.232	31	2.44329	25	3267.76	14.3268
83.2498	6.9508	40	2.61459	25.9726	3715.11	19.1469
5.24589	6.35187	30	2.54294	25.8377	2086.47	18.876
57.5477	4.18704	38	1.60658	25	1823.7	13.9578
100	7.14704	40	2.90103	33.3	2227.76	17.8798
96.1683	7.02344	29	2.49487	33.2061	1873.42	19.8555
97.7483	6.27611	20	2.52984	25	3254.38	15.3474
96.8183	7.232	39	1.753	33.3	4118.95	16.635
96.1574	6.4996	29	2.83217	31.9914	1270.6	16.9589
53.773	4.0864	30	2.43229	33.3	1270.6	16.0824
97.7556	7.02938	30	2.42179	25.2188	3881.25	24.0341
100	3.591	20	2.5384	32.9267	1494.06	20.041
54.4315	3.591	30	1.67537	25.5269	3302.55	12.8496
100	7.232	40	2.44781	33.3	4233.71	16.8899
50.6502	3.83727	28	1.5	25	1270.6	14.7729
60.8873	3.591	29	2.5733	25.2977	1270.6	10.0719
55.5059	6.19532	40	2.72387	25.8041	2698.43	20.0785
62.9492	7.22934	40	2.54616	25.294	2813.92	16.9747
75.5747	6.45133	21	2.32969	25	2847.48	12.8556
54.3299	3.6007	31	2.59536	25	1270.6	23.0808
100	6.81778	40	1.70645	25.8041	3795.35	15.2456
59.5292	3.591	28	2.63916	25.9563	4034.97	19.714
54.9797	6.1094	29	2.66888	26.4414	3435.94	19.7304
100	3.96282	28	1.66896	33.3	1363.98	12.5247
63.0781	6.09161	39	2.72094	25	2534.02	18.4447
12.8966	6.43528	31	1.85827	26.6704	1539.99	19.652
97.5817	7.232	39	1.55369	25.5099	3446.9	14.9783
3.47135	6.67966	30	2.31052	32.8024	1716.82	18.6439
93.8977	4.1144	39	2.70836	25	4504.25	15.4374
60.7325	6.82284	37	2.27143	33.3	3176.06	16.0336
100	7.14691	40	2.44262	26.3278	3744.71	12.1083
100	6.70073	30	1.5012	25.7886	4280.54	13.7812
53.2996	3.86372	20	2.93315	33.3	1270.6	11.369
97.1401	4.45881	31	1.63993	33.3	2040.3	20.1363
58.1038	6.02605	40	1.58682	32.5054	3034.4	23.7495
47.6922	6.32203	40	1.5	26.0973	1451.98	12.3077
97.2223	6.47953	30	3	26.2411	3235.77	19.2202
100	6.5095	29	2.47774	25.9645	2035.59	16.8453
56.4602	4.49282	30	2.4178	25.0674	1342.15	15.4311
15.3449	6.71221	28	1.7415	33.122	3642.88	14.9348
100	6.66524	32	2.75744	32.5048	1683	19.9322
62.7732	3.591	20	1.65542	25.3413	1270.6	12.2193
100	6.61108	40	2.30809	25.6795	3875.36	18.3762
97.0434	7.232	30	2.99034	25	3134.6	19.0695
95.9174	3.591	21	2.61334	32.8707	1270.6	13.9456
65.3376	4.15007	29	1.67667	25	1977.09	18.6233
100	7.12598	39	1.78066	26.2104	3948.71	14.4472
56.5846	3.591	20	2.32084	25	1270.6	19.8773
59.3839	3.591	22	3	32.8672	1270.6	14.3692
52.7571	3.63483	31	2.74069	25.6929	1888.7	18.4256
100	7.07759	31	2.94288	25	4340.93	26.5483
88.7457	6.60204	39	2.74783	25.5773	1283.53	17.5981
61.1084	6.40249	21	2.64654	32.7459	3806.34	10.7404
99.5472	6.59528	30	2.61068	25	1942.37	15.9001
68.9917	3.9218	20	2.89837	25	1270.6	14.9812
100	7.06872	40	1.5	25	4571.07	13.8165
8.32317	3.591	30	1.91588	33.3	1277.17	14.2633
60.1506	4.20209	35	2.7675	25.1959	1365.25	18.9544
89.9582	6.18868	38	2.34755	33.3	3565.4	11.3884
90.0032	6.51634	29	2.62712	25	3057.29	18.1047
0	5.78173	20	1.88741	33.3	3403.93	13.5912
100	7.16603	40	2.511	25.489	3874.11	20.0803
96.1984	6.90617	31	2.43078	25.7568	3945.69	22.2215
100	6.40829	40	1.92553	25.3363	3692.53	14.9746
100	7.232	32	2.6032	33.3	4833.2	18.203
0	6.35655	21	2.68307	26.0911	2718.12	23.0558
96.0978	6.8404	30	1.81825	25	3837.17	16.4609
98.5737	7.232	39	2.65557	32.7565	4574.79	19.0335
98.9505	6.89472	30	1.58041	25.9086	4021.08	21.2825
100	7.22528	40	1.5	25.3013	4007.04	23.4057
27.8569	6.12606	40	1.85911	25	2637.18	14.6671
63.8858	3.591	20	2.37488	25.5414	1270.6	16.5495
2.2144	6.66436	40	2.97116	25	3656.68	22.7542
91.662	7.232	40	1.57412	33.3	4354.85	20.6244
100	7.232	32	2.17878	25.0527	4727.48	25.0668
59.009	6.21482	31	1.71051	25.0683	1270.6	16.1265
98.8463	6.10522	32	2.0509	25.359	3782.26	19.1441
49.7896	3.591	20	1.90824	33.3	1694.35	20.0034
60.8432	6.37736	39	2.15453	26.518	1770.16	13.8862
0	6.61094	40	2.64469	33.3	1270.6	13.7782
11.3604	3.88096	30	1.64941	33.3	1270.6	18.8374
59.1815	3.591	40	2.56308	25.2479	1270.6	22.5135
99.6972	6.83562	40	2.68315	25.0142	3885.79	17.2349
19.0342	3.591	21	1.74238	25.5416	1866.19	21.8611
100	7.232	40	2.85864	25.8219	3342.32	15.8135
100	6.74079	30	2.6397	25.2519	4120.42	20.0771
55.0145	6.8163	21	2.68537	25	1270.6	25.5924
54.409	7.00926	30	2.6284	25.2526	3106.34	13.1797
20.2492	7.19962	30	2.66732	25	3745.69	15.3717
0	3.591	31	2.54651	25	1270.6	13.9486
100	6.52634	40	1.52318	26.1657	3170.41	15.0302
45.5044	3.591	30	2.45965	33.3	4288.36	12.3612
54.3783	6.58574	30	2.41234	25	3353.58	19.9271
11.4051	6.76384	20	2.75421	33.3	2985.65	16.5399
32.0948	6.4564	32	1.73863	26.3367	2042.08	15.992
58.326	5.81781	21	2.42778	25.6469	2102.34	15.809
5.86704	3.591	22	1.71777	25.5879	1323.16	27.3892
100	3.67342	21	3	33.3	1410.12	14.4209
63.9816	3.591	38	2.90869	33.3	1270.6	10.9283
5.37505	3.591	40	1.51712	33.2613	3421.96	14.7677
0	6.42156	21	2.94358	33.1317	2574.32	12.8787
56.0033	7.13968	29	2.71079	32.4458	2191.49	19.314
100	7.232	40	2.40954	25.551	4833.2	21.8834
97.9352	6.89784	31	2.9343	32.7803	3069.19	17.5848
54.0373	3.591	20	2.55666	32.6692	1270.6	21.0422
57.9059	3.73676	20	2.22158	33.3	1270.6	20.2821
45.6591	6.6774	28	1.78918	26.2893	3184.37	15.7707
59.2307	6.47374	20	2.22179	33.3	1270.6	11.7114
56.8959	6.91699	32	2.77889	33.3	1926.91	35.4708
8.14056	7.232	30	1.63794	25.7298	4101.84	18.3231
100	6.39147	31	1.61382	25.0419	3195.12	15.1011
100	7.18618	29	2.40811	25.9633	3659.5	18.3616
50.3636	3.591	20	2.45613	25.0859	1270.6	14.4144
60.9974	4.01402	20	2.70198	33.3	1270.6	14.4741
92.7727	6.46562	40	1.51873	25.2713	4589.14	14.5022
1.80601	7.17574	28	2.2183	25.0855	1579.17	16.2474
90.2273	6.81022	30	1.9525	33.1381	3963	11.517
95.133	3.591	40	2.60432	25.7937	3612.6	15.4356
0	3.98672	39	2.58705	33.2198	2580.61	17.5356
0	3.591	21	2.75923	33.3	1270.6	17.7234
66.0222	6.16712	29	2.52935	33.3	1627.31	15.3543
53.8272	3.591	20	1.79935	25.8884	1270.6	13.3428
0	6.85521	29	2.46295	25.4105	3117.73	18.0388
99.3689	6.70842	30	2.41584	33.3	2852.31	17.0568
100	5.86759	40	2.70945	26.014	1270.6	10.8244
100	6.80041	28	2.00952	25.2862	4136.68	21.1996
47.4193	3.591	31	1.5	25	1325.17	14.2
100	6.38831	30	1.5	33.3	4833.2	14.9659
59.7315	6.21161	29	1.62028	26.0837	2621.73	19.559
97.227	6.05044	21	1.92612	33.3	3769.06	16.6892
53.4828	3.591	40	2.50329	33.3	1490.18	15.8587
55.4437	3.591	28	1.5	33.3	1270.6	19.1856
49.2787	6.98281	20	2.40667	33.2138	1742.25	14.9612
59.9685	3.591	31	1.97814	26.1501	1270.6	18.2257
96.132	6.65797	32	2.73853	33.3	3339.08	12.5711
58.8117	3.85731	39	2.63845	33.3	1270.6	12.197
62.8735	3.591	20	2.07971	33.3	1270.6	16.3919
100	6.4925	30	1.75253	26.0223	3750.62	15.9682
58.5931	3.591	38	1.8409	33.3	1270.6	9.87618
60.2795	3.591	29	1.68938	25	1270.6	12.8127
100	6.03519	40	2.35737	32.3436	3157.17	12.5563
59.1905	5.8692	30	1.5	33.3	1270.6	15.6204
100	6.63835	20	1.6979	33.3	3450.14	16.0111
95.9206	6.49525	39	2.8142	25.4268	3106.61	14.9961
95.0424	5.8381	30	1.60329	26.2448	3579.97	21.5292
0	7.0147	29	2.63542	26.1349	3453.95	21.7109
89.5882	5.99619	37	2.51616	33.3	3574.57	15.011
91.7547	6.62928	30	1.75147	25.017	3927.15	16.3661
94.5006	3.591	37	2.73238	25	1270.6	13.2668
55.6654	3.591	28	1.5	33.3	1270.6	20.4536
61.2256	6.77362	29	1.51871	33.2656	2587.52	12.9146
6.99288	3.591	32	2.56679	33.3	2057.45	16.5388
9.61185	3.591	20	2.28948	33.3	1710.2	13.6785
78.8255	7.232	28	2.26184	25	2298.72	20.0469
100	6.20094	31	2.7812	33.3	2790.09	22.5211
10.8561	3.591	29	2.64828	25.2313	3175.02	23.4202
100	6.93382	32	1.76138	26.3006	2698.85	19.8323
9.7808	6.6441	30	1.7668	25.2584	3385.37	16.1971
96.4169	7.00301	31	2.61942	25.4963	4516.65	15.538
60.3856	3.80907	20	2.26424	25.6995	2095.35	19.8155
0.750799	6.43252	29	1.5	25.1482	3186.68	16.942
100	7.18674	40	2.57102	25.8444	3596.15	13.2423
1.76546	7.1418	38	1.65641	33.3	2016.53	12.6253
16.9638	6.47071	39	2.54903	33.3	2995.56	18.1089
92.5862	4.45357	32	2.41494	25.0773	2865.84	15.9523
64.4377	3.591	30	2.56133	25.639	1384.73	18.2437
54.6819	6.86185	30	1.61511	25	3228.68	21.6598
58.1162	6.55553	40	2.54215	33.3	1870.4	15.3877
100	6.69287	28	2.39982	33.3	3113	18.1483
100	6.84342	40	3	33.3	4833.2	24.9411
100	6.2437	39	1.99599	25.4405	4202.16	17.511
94.9468	6.79935	21	2.86003	33.3	4096.67	15.1986
99.0213	7.232	40	1.5	25.2877	4833.2	18.9152
100	7.03114	30	1.95925	25	3368.33	14.9982
100	6.94165	31	2.61689	25.2197	3120.67	15.2203
82.0139	6.98873	40	2.48676	25.0892	4144.32	15.7294
100	7.03051	31	1.92416	25.3217	2564.27	14.8152
91.5958	4.36629	21	2.44988	32.3709	1270.6	14.1456
11.9698	7.06104	40	2.5138	25	3821.41	14.4435
0	5.98928	36	2.48607	33.3	2603.38	16.2787
62.2856	6.88762	30	2.85653	33.3	1709.72	16.6718
65.2417	6.35928	30	2.50035	33.3	2791.9	12.5442
100	6.75402	39	2.58585	33.3	1998.07	14.5726
55.7099	6.5548	21	1.78079	32.8915	1638.95	14.5722
6.5312	6.3771	29	2.42372	33.3	3759.31	27.2087
100	7.11599	40	1.67581	25.6716	4228.86	20.9625
64.6849	6.27517	20	1.5	33.3	2690.02	16.169
100	7.15999	20	2.35826	25.1446	3817.81	17.6792
94.2028	6.74153	31	1.74831	33.2998	3881.51	15.7047
57.2463	3.591	37	2.73036	25	1270.6	12.8488
63.1884	3.81307	28	1.57582	25.1962	1390.17	21.5914
100	7.232	23	2.28925	25	4280.28	27.5687
9.84146	4.23555	30	2.50155	25.426	1270.6	16.6613
61.0465	3.591	20	2.55083	25	1270.6	24.9026
11.0003	6.48991	40	2.41943	25	4059.21	19.8177
86.7994	6.6926	31	2.77318	25.6272	3672.97	27.9211
2.06267	3.591	31	1.78665	32.9163	2947.3	15.2526
95.0498	3.591	40	2.40455	26.6908	1519.22	15.8195
63.6009	6.86064	20	2.60984	33.3	1825.93	14.3315
53.5653	3.591	20	2.74281	33.3	1270.6	13.3691
49.7349	3.591	20	2.33637	33.3	1270.6	9.76498
0	6.34088	29	2.47255	26.025	4056.27	19.7767
57.5484	3.591	30	1.5	33.3	2092.27	26.3489
84.4078	6.35708	30	2.36228	33.3	1798.66	15.4387
100	6.3155	31	1.59514	25.311	1946.25	19.5677
63.6751	3.591	38	2.62045	33.0523	1845.47	23.5619
100	7.15432	40	1.78093	25.5576	3491.39	17.4865
99.6913	7.232	32	2.71318	33.3	3423.47	19.935
0	7.19467	40	2.68984	33.3	4804.67	16.3173
100	7.232	21	2.73962	25.4519	2714.22	19.2685
18.1229	6.25667	28	2.78936	25.0966	1506.56	16.3192
15.1736	3.591	38	2.66237	25.3449	1400.09	25.1308
100	6.41964	31	2.432	25	3965.8	13.9436
100	3.88153	28	2.8419	25.2698	2625.03	27.3979
100	5.99713	30	1.77591	25.7509	2481.74	17.3584
8.89795	4.29563	27	2.56118	33.3	1270.6	14.8309
15.1027	4.15537	40	2.40791	33.3	1273.48	16.6576
88.9036	6.91628	21	2.58924	25	1993.18	12.3451
100	7.11436	30	2.54241	25.1076	2545.11	35.1342
100	6.97185	40	2.48781	33.3	4462.63	17.463
56.2053	7.1703	29	2.57041	25.878	3251.58	16.1806
0	6.82497	30	1.6376	33.3	3256.52	18.4424
100	6.32169	39	2.60685	33.3	3220.94	18.2111
57.4281	6.93561	29	1.5	32.5687	1270.6	17.5211
86.6676	7.08385	28	1.916	33.3	2496.56	12.6265
43.984	3.591	29	1.62576	33.3	2009.33	18.2994
95.3784	6.79597	30	2.54525	32.8616	1848.37	17.8299
59.5566	7.19973	21	2.30874	26.0178	3371.27	17.6962
0	6.24593	40	1.55983	25.9336	3328.69	15.7915
93.4049	6.36752	40	2.72927	33.2017	3807.28	16.0567
100	6.84026	30	2.49572	25.4924	4674.15	18.4396
23.0318	6.54313	29	1.62274	25	1580.3	17.8894
62.1225	3.591	36	2.23246	33.2858	1542.09	16.5567
100	6.62215	40	2.57129	33.3	2874.56	15.9755
8.51269	6.77555	40	1.52815	26.7141	4577.54	15.6119
100	6.71706	40	2.54513	25.8677	3525.08	17.098
100	7.19793	21	1.52413	25.1385	2616.79	19.3421
100	3.591	20	2.42337	33.0246	1321.86	18.4342
100	7.02984	31	1.69406	25.0467	3314.94	16.4126
100	6.84349	28	2.7219	25	3769.88	17.1459
8.62371	7.12243	23	1.87626	32.8998	4055.26	16.7371
4.13858	6.44015	30	2.30403	25	2977.82	16.8544
61.2556	3.80539	32	1.7503	25.0223	2811.99	18.0594
54.2536	6.88148	30	2.43203	25.2141	3952.74	27.1235
57.7179	3.60897	20	2.34083	33.3	1270.6	14.5249
0	4.03208	38	2.58352	25	1270.6	16.4862
68.2956	3.591	20	1.87996	25	1270.6	12.6548
93.411	6.0087	40	2.73305	33.3	2542.48	16.5292
18.8593	6.52923	20	2.47495	25.5894	1333.51	25.1155
55.7298	6.8312	22	2.58205	32.3558	2947.21	17.4363
100	7.232	29	2.43611	33.3	4432.39	18.375
100	6.06814	29	2.69816	25	3329.28	14.4125
57.2417	3.75129	37	2.54159	25.0093	1270.6	14.1028
0	6.97636	20	2.59908	25	1270.6	19.0995
100	6.87381	20	1.55529	25.4232	3670.52	19.8184
57.5233	3.591	29	2.50808	25.2208	4363.19	16.0667
94.9869	3.591	21	2.87691	33.1694	1270.6	12.7692
27.3496	5.76904	22	1.95642	33.3	2141.53	16.3593
100	7.232	29	2.09821	32.9153	1612.4	18.5184
64.156	3.76572	31	3	33.0837	3048.21	16.1229
70.9625	3.591	30	2.78102	32.8913	1270.6	15.7074
82.9903	6.66767	22	2.75661	25	4631.84	25.0644
61.488	3.591	20	2.79508	25	1270.6	14.5257
100	7.232	30	1.67096	25.4136	3209.43	16.4267
100	6.82427	29	1.87021	26.1652	2215.64	19.4843
100	7.232	32	2.60013	33.3	3580.88	12.7529
92.5247	7.232	21	1.5762	25.6065	2952.28	16.3624
55.7036	3.70169	31	2.83722	33.3	1270.6	15.2707
53.0734	3.84145	29	2.59511	26.7458	3117	16.7307
38.5402	3.591	20	2.597	32.7484	1270.6	14.2996
51.2997	3.591	31	2.72514	25.2623	1270.6	15.1767
93.2391	7.21314	30	2.45891	25	3696.3	19.1933
58.8374	3.88846	28	2.84135	25	2486.16	14.93
93.2592	7.18475	20	2.34368	25.8765	3675.43	15.2999
57.007	6.78947	31	2.91822	25.1222	2028.95	15.0129
100	7.20878	38	1.61016	26.215	3838.47	24.8265
100	6.47403	30	1.90798	25.503	4521.4	16.1843
1.95385	3.591	36	2.90843	33.3	1270.6	18.8956
100	6.69392	29	2.79414	33.3	3545.43	13.3978
56.2969	7.18899	31	1.6166	33.3	3133.6	13.7866
100	7.232	32	2.62429	33.3	3962.29	31.7721
7.77271	6.98036	32	1.9736	25	3329.43	20.3481
100	6.89988	29	2.27382	33.3	3955.86	17.5397
95.4459	5.96852	40	2.91809	32.5228	3880.85	29.7585
14.5485	7.15596	40	2.56813	32.9677	2745.53	17.7806
60.2998	7.21545	28	2.69583	25	1319.09	26.7028
94.1542	6.80718	31	1.90437	33.3	3841.68	17.2772
0	5.98716	39	1.64217	25.4438	3392.64	13.2965
100	6.47609	38	1.99969	25.2275	2986.58	25.4808
100	7.232	31	1.54221	33.3	3836.44	17.2088
99.3933	7.10735	30	1.91381	25.4584	4055.63	20.6605
95.0451	6.66272	40	2.51409	33.3	2251.41	24.6933
0	7.1472	29	2.80063	25	1427.71	20.2506
0	3.7827	30	2.31558	32.3273	1633.81	20.6554
52.3114	3.591	20	2.85609	33.3	1270.6	17.0416
0.68647	6.30203	31	2.50069	25.3711	4553.82	16.9499
57.3966	3.77862	30	2.33454	32.2374	1270.6	31.9364
100	6.20533	22	2.75521	25.737	1344.71	15.2322
99.1107	7.232	23	1.5	32.5272	4272.49	17.2147
64.1617	3.591	22	2.97304	25	1646.67	14.6965
94.4022	6.43817	40	1.71289	33.3	3940.73	17.0958
0	6.51362	32	1.50036	33.0896	3420.07	13.2181
60.5801	3.591	20	1.76914	26.2096	1270.6	14.8371
100	7.232	30	1.59394	25.9096	3033.63	19.5601
3.99942	6.69927	27	1.5	32.526	2367.66	13.923
0	4.1455	39	2.58343	32.5844	2128.21	17.0521
84.913	6.54377	29	2.40287	33.2465	1601.46	14.1833
11.573	3.591	31	2.51891	26.4622	1284.27	14.2206
0.677372	7.07393	22	2.95264	25	1479	14.5249
100	6.26364	30	1.68045	32.3921	3731.3	13.1241
100	7.232	31	2.78711	32.7743	1821.14	13.6796
61.3986	3.96719	21	2.62425	33.3	1270.6	15.159
56.5812	3.591	38	2.64908	25.0705	1270.6	24.5878
100	7.232	30	2.03647	33.3	4184.68	14.8607
60.362	3.6721	39	2.38517	25.2939	1399.51	20.19
55.3191	6.75312	31	1.5	25.2457	2287.24	19.0815
60.0545	3.591	30	2.04676	33.0795	1270.6	16.0585
87.3548	6.34218	28	2.91175	33.3	1837.52	16.4865
100	7.13121	29	2.35089	25	2660.76	30.5484
0	6.60559	21	1.93483	33.0924	4405.39	17.1263
97.762	6.94294	40	1.86934	25	4649.68	20.6225
49.3744	3.591	21	2.58941	31.3091	1270.6	14.1419
55.0452	6.77952	31	1.59127	32.4884	3210.54	19.1353
46.303	3.591	39	2.55817	25.6707	2313.49	15.7079
62.458	3.591	20	2.43811	33.3	1822.59	14.726
55.329	6.85345	29	2.58432	25.3266	1610.7	16.4684
95.7346	7.232	40	1.78799	25.5385	3910.85	17.0291
51.0786	3.591	30	2.8016	25.6865	1270.6	18.8194
100	6.71251	31	2.8737	25	4017.07	23.0106
49.1312	3.591	20	2.56285	32.6522	1811.79	19.1026
11.9818	6.29315	29	2.71907	25.0525	3285.98	19.4085
100	6.76542	31	2.50475	33.3	1693.51	12.7125
100	6.52388	40	1.87467	33.3	3910.13	16.4422
3.847	6.98509	30	2.72687	25.6278	1468.93	19.1848
96.2536	5.73023	38	3	25.1265	3783.04	14.2114
100	6.30097	40	2.97557	26.3027	4741.29	20.6992
53.853	3.591	22	1.85482	32.7595	1270.6	11.8909
49.1416	3.591	20	2.80702	25.0091	1270.6	13.8892
0	3.591	39	2.61022	25.8957	2775.5	15.5813
100	3.91777	38	2.12856	25.9687	3803.13	15.9705
100	6.79617	31	2.71109	33.3	3859.88	15.1269
0	6.46338	30	1.5	25	2964.49	17.9474
56.4681	3.591	30	3	33.3	1270.6	14.9984
100	7.232	30	2.73412	33.3	4542.67	18.0153
100	7.232	21	1.5136	25.7736	2655.24	13.3048
0	6.83944	31	2.65168	33.3	3402.55	11.9946
100	3.76074	21	1.84897	25.1467	1270.6	12.2095
61.9438	4.16105	22	1.5	26.0352	1535.44	14.4995
56.7487	6.80369	21	2.9808	33.3	1270.6	15.9071
20.3901	7.11852	22	2.89535	32.9289	2011.82	22.1223
100	6.47196	39	1.60762	25.4247	2104.24	19.9696
53.8432	6.08543	29	2.72879	25.018	1442.09	28.0219
100	6.4837	30	2.61346	25.2769	1270.6	16.2119
9.73094	6.65866	31	1.8298	33.3	1579.92	17.9453
63.2931	3.64807	30	2.63811	32.3793	1521.85	22.1804
55.9489	6.99071	40	1.98844	32.8232	2035.81	19.5304
60.0175	3.591	38	2.31792	33.3	1270.6	12.3365
68.3428	4.14227	20	2.79379	25.879	1533.14	10.9542
67.8845	3.591	20	2.67218	25.6555	1270.6	23.9934
0	6.46921	30	3	25	3083.6	15.3727
8.57841	7.05532	29	1.56592	33.3	1892.46	14.3472
59.5976	6.80404	31	2.6572	33.3	2818.47	11.953
91.1113	3.591	30	2.55936	25.0414	3338.95	14.3796
49.125	6.70187	21	1.86165	33.3	3730.54	17.1125
19.6219	6.14786	31	3	25.5376	4406.45	14.3346
100	7.232	31	1.59632	26.3059	3773.67	14.9
97.5738	6.6991	30	2.10971	32.8279	2187.42	24.2026
0	7.232	30	1.88093	26.0253	3110.44	15.2346
100	7.232	30	1.70386	25	3550.55	22.5479
100	7.21802	20	2.47509	33.0169	2720.11	15.2908
0.393791	5.98571	31	1.78561	33.3	2517.58	12.792
51.8626	3.73794	28	2.45251	32.8629	1270.6	16.1633
59.3278	3.591	29	1.9062	25.9156	2711.31	11.283
100	6.11949	30	2.46016	32.5824	3655.34	17.9729
98.2012	7.232	29	3	33.3	1430.51	19.1798
99.7008	3.95006	29	2.39573	26.8675	2261.55	21.653
100	3.80702	30	2.43635	26.2799	3761.15	16.5846
100	6.39708	29	1.74277	25.9414	3653	17.4738
95.8925	7.01702	20	2.5456	32.6081	4388.72	16.5238
100	7.00341	30	1.60828	26.3674	4735.03	22.8858
55.291	6.38266	39	2.50819	25	1733.93	17.8985
100	3.591	20	3	26.7223	2570.36	19.0732
2.47676	6.13971	37	2.86672	25	1285.75	17.4152
51.7348	4.03302	20	2.98958	25.284	1270.6	23.5412
57.1944	6.89867	29	2.29431	25.4678	1270.6	23.5278
57.6777	3.74193	29	2.54589	33.3	1370.06	17.3817
100	6.8646	30	2.58488	33.1706	1839.04	17.7108
50.307	3.591	30	3	25.0867	3290.21	16.7701
4.70452	6.67125	31	2.62846	33.0581	2344.52	25.2414
100	6.51756	31	2.69975	33.0815	3277.07	23.9865
100	7.232	21	1.7592	32.1949	3174.57	16.1808
98.2874	6.2729	31	2.61459	33.3	3506.02	16.485
0.0600404	6.92251	31	2.97408	33.3	4571.95	19.0742
4.06886	6.13025	40	1.92488	25.4855	2029.1	21.8639
100	6.24973	31	3	25.6206	3486.04	19.3289
2.93854	6.72059	36	1.68943	26.2897	3149.22	17.8854
60.4138	6.73096	40	2.43417	33.3	1270.6	16.4184
84.9851	6.61513	21	2.78326	25.1389	2483.82	23.6111
0	7.232	40	2.14196	25.0264	3631.5	25.464
100	7.055	30	1.54015	33.1705	4314.38	13.3456
60.307	3.591	30	1.5	33.3	1270.6	13.6078
53.4787	3.591	20	2.7461	25.1709	1850.25	20.2964
44.7495	4.00993	29	2.54633	33.3	1270.6	16.6289
96.8186	6.73447	40	2.69236	33.3	2007.26	19.1592
58.3742	3.96659	30	2.27226	33.3	2935.93	12.4372
60.7367	6.81948	40	2.52927	25.7415	1871.53	17.903
99.7445	6.80873	28	1.5	33.3	3985.29	28.9014
49.2865	6.99387	20	1.5	25.7761	1501.52	11.4746
0	6.43968	31	1.5412	25	3249.68	18.5949
100	3.591	21	2.39512	25.6945	1721.5	18.3798
4.45916	6.56628	31	2.91371	26.3534	1369.73	16.2149
88.4144	7.232	40	2.54404	25	4045.96	16.7254
99.5042	7.232	28	1.5	26.0971	1896.83	9.61
100	6.57834	31	2.54287	33.3	4748.96	23.4874
100	7.232	30	2.68724	26.11	4814.18	16.7365
15.904	6.90914	39	2.3802	25.339	3791.94	15.5218
0	3.94308	37	3	25.2299	3714.53	15.3786
61.1215	3.7715	31	2.53638	25.3448	1277.16	25.9785
63.9021	3.591	31	2.39083	32.248	1270.6	13.6444
74.2381	6.08295	31	1.5	25.2122	2532.88	19.6983
99.5738	7.232	30	2.84348	33.3	3914.11	14.9513
52.8839	7.232	37	1.55543	25.3574	4080.27	17.3134
11.0269	4.00118	20	2.45436	33.3	1347.87	15.3555
96.6861	7.17665	28	1.85823	25.4945	4301.97	19.3457
81.3792	7.15063	20	3	25	4420.33	22.2825
99.5808	7.232	30	2.51916	25	4092.05	27.3673
98.0798	6.68944	40	1.62907	25.0856	2665.26	19.0023
100	3.71284	40	1.5	26.3601	1692.46	21.3852
5.07027	3.591	40	1.5	25.6907	1270.6	15.0146
51.0284	6.64506	36	2.86867	33.3	1270.6	13.6539
100	3.85977	22	1.62647	33.3	1270.6	23.0394
98.9655	7.232	32	2.09443	25.1763	3561.32	18.6363
100	7.232	30	2.47903	25.251	4352.04	22.351
100	7.232	30	2.31463	25.6565	3476.23	18.0329
62.3221	3.591	31	1.89061	25	2275.94	22.6366
100	7.232	29	2.44066	25.2186	3228.6	12.9078
100	7.232	31	2.74378	25	3931.91	21.3487
58.8309	3.591	20	1.56695	33.3	1270.6	14.0187
100	6.50205	20	1.76566	25.9296	1673.65	14.4185
100	7.232	30	1.56554	25	2114.4	18.7204
8.43935	4.00927	40	1.59879	25.2729	2250.92	16.2184
59.5569	5.96852	38	1.64411	26.2186	1901.06	15.4931
93.357	6.0787	30	1.62251	25.3539	3560.96	21.9639
52.734	3.79632	20	1.83473	25.5442	1363.35	16.0736
18.8015	6.12041	29	2.09984	25	1529.05	12.4808
100	7.232	29	2.64264	25.0246	4472.91	16.6947
100	7.232	40	2.81599	25.52	3831.85	19.2718
45.2055	6.4643	30	1.5	33.3	2150.39	13.9297
4.90362	5.88446	40	2.14817	25.4047	2481.57	15.3594
59.5735	3.76994	29	2.62364	25.9781	1270.6	14.5891
55.9706	3.76258	36	2.65388	33.0004	1313.19	12.8399
53.1002	3.591	31	2.44811	33.3	1270.6	12.9785
22.4355	6.94685	20	2.3773	33.3	3013.92	18.2595
100	7.19953	28	2.4724	31.8862	3764.28	20.9836
59.1173	7.00369	20	2.08729	25.4462	1270.6	25.3237
60.7976	6.77654	40	2.61796	33.3	3505.6	15.6682
99.944	6.27504	22	1.80504	25.7166	2105.11	13.6234
68.8967	7.232	40	2.40366	25	1455.23	16.864
5.04133	6.76142	31	2.39204	33.3	2483.45	17.5554
100	6.39946	29	1.5	26.1261	1811.58	18.0468
2.82552	3.76654	28	2.5115	32.9855	2007.59	16.2155
0.750002	6.92892	39	1.9152	25.4874	2523.41	14.7555
1.33479	3.88482	29	2.45833	26.6901	3538	15.0264
63.0976	3.591	29	2.4361	25.8918	1270.6	12.2428
100	6.60323	39	2.71296	25.4165	3336.84	21.0516
22.1859	5.69636	36	2.62971	26.2645	1270.6	11.9314
94.7076	6.89021	40	2.68899	25.1776	3375.52	16.1053
52.7699	3.591	29	2.60502	33.3	1270.6	14.1301
23.1184	6.66692	29	1.60125	33.2706	2002.77	15.6677
5.78508	6.65695	37	1.77131	32.9144	3151.19	13.6562
0	6.56376	39	2.06622	25.0059	3512.01	22.3776
55.8699	3.591	20	1.5	25.4929	1285.06	17.4416
59.2468	7.232	30	3	25.2196	3222.07	22.667
59.9551	6.82289	21	2.15779	25.601	1476.05	16.0781
100	7.232	20	2.20291	25.9315	4350.94	18.5341
100	6.76967	39	2.98993	25.8069	3237.74	18.6029
51.4215	3.591	37	1.93323	33.3	1468.93	11.8435
94.0295	6.80286	29	1.5	25.8061	4605.59	14.0927
100	6.43748	40	2.46707	33.1363	2939.55	13.9967
98.9706	4.35426	40	2.88541	26.2635	2870.87	17.1294
100	6.8531	40	2.69351	25.8105	4833.2	19.1531
1.06118	6.43632	30	2.53604	25	2461.26	15.8247
98.9251	6.5206	29	1.58779	25	3682.21	17.3074
5.95888	3.591	32	2.98638	25	2624.71	25.4937
14.4165	6.90896	40	2.16295	33.3	3898.28	23.5218
97.4731	6.73713	31	1.90294	33.2002	3478.75	17.7137
51.3396	3.591	20	1.65499	33.3	1270.6	13.9126
0	6.0366	30	3	25.4608	1424.73	14.4044
16.841	6.77034	40	1.92574	26.4724	2095.48	18.31
100	6.57422	32	1.95094	25.6767	3924.13	21.4708
0.729978	6.62651	40	1.62408	33.3	3719.19	19.6791
53.591	6.77541	33	2.42316	33.3	3368.12	16.5343
56.0166	3.83335	30	2.46454	32.2742	1270.6	13.3684
97.0272	6.84261	30	2.27121	25	3773.54	16.3361
64.8854	3.6043	40	2.73022	25.9714	1354.69	13.151
92.3964	6.1883	31	1.62492	25.9658	1748.45	25.5922
59.9839	3.87743	40	2.35387	33.3	2646.2	13.846
100	6.93778	40	1.5	25	4020.15	15.2308
57.3118	3.591	20	2.45085	33.3	1428.92	17.5099
9.64438	6.85432	38	2.762	25.6522	2823.7	24.7522
96.0312	7.03417	32	1.52791	25.974	4191.03	20.0976
57.253	6.87957	21	2.53991	33.3	1270.6	16.8762
63.7298	7.232	36	3	33.3	1829.47	13.8612
100	7.232	29	2.40771	25.1388	3887.31	21.8873
100	7.232	38	2.10447	25.0621	3727.28	16.3887
53.9508	6.73349	32	2.26186	25	4229.15	18.4238
54.2455	7.232	39	2.82135	33.208	1485.35	15.506
100	7.16571	31	2.00368	25	4400.95	18.7103
57.0227	6.27414	30	2.33373	25.7025	1270.6	22.9868
0	6.96587	40	1.5	26.6765	4833.2	19.2806
100	7.232	31	2.6553	33.3	4334.97	18.0349
97.648	7.232	40	2.27248	25.2928	3776.8	21.5243
15.6849	3.66091	20	3	33.3	1270.6	15.3008
3.65661	6.22918	37	1.54798	25.2376	1270.6	11.7156
50.362	6.48723	31	2.29493	26.4814	1270.6	21.4346
100	6.88217	31	2.80727	33.2766	2897.23	19.8882
64.3133	6.25043	28	2.41931	32.8025	1270.6	16.8287
100	6.82838	29	2.45738	26.8601	4178.85	17.0382
62.8423	3.591	30	2.0655	26.1703	1572.17	22.9509
14.7552	6.78944	20	1.59455	33.3	2866.19	14.6041
49.3911	3.591	29	2.18545	26.2305	1270.6	34.3878
60.8952	3.591	32	2.14739	33.1089	1270.6	18.0914
13.9202	6.9913	40	1.5	25.6576	3781.44	20.0218
83.0464	6.89636	40	1.61216	25.3425	2055.42	21.1205
90.6216	7.19796	30	1.5	33.3	3228.11	20.0419
2.96188	6.63604	37	1.59339	25.4524	2932.04	17.4918
100	6.95653	39	2.39483	25	4552.5	20.2296
0	4.28387	38	1.63795	25.5341	3929.85	15.3252
57.7428	3.85152	20	2.99348	25.5032	2011.84	15.9057
100	6.1976	40	1.90358	25.1274	3502.27	19.7507
2.41734	6.3613	21	2.65453	33.2914	3173.97	12.0397
96.6595	6.98631	40	2.61379	25.8838	3491.94	20.9997
5.44403	3.591	30	2.72407	33.3	2108.95	16.7881
[truncated: 13,001 more rows]
